# Supplementary material for: Cyclic electron flow compensates loss of PGDH3 and concomitant stromal NADH reduction
Source: Sci Rep. 2024 Nov 26;14:29274. doi: 10.1038/s41598-024-80836-x (PMC11589868; doi:10.1038/s41598-024-80836-x)
Supplement: Supplementary file 2 — Supplementary Information 2. [file 41598_2024_80836_MOESM2_ESM.zip]

Archive with 1 entries (1 files):
- Suppl File 1 XX_QC of RNAseq.html
