# Supplementary material for: Cyclic electron flow compensates loss of PGDH3 and concomitant stromal NADH reduction
Source: Sci Rep. 2024 Nov 26;14:29274. doi: 10.1038/s41598-024-80836-x (PMC11589868; doi:10.1038/s41598-024-80836-x)
Supplement: Supplementary file 3 — Supplementary Information 3. [file 41598_2024_80836_MOESM3_ESM.xlsx]

## Sheet: Data_table S1
Data_table S1: Annotated DEG and normalized read count output of limma-voom.
GeneID	Gene Model Description	Gene Model Type	Primary Gene Symbol	All Gene Symbols	pgdh3.1-Col.0_log2FC	pgdh3.1-Col.0_adj.P.Val	pgdh3.2-Col.0_log2FC	pgdh3.2-Col.0_adj.P.Val	Norm. Read Count_Col.1	Norm. Read Count_Col.2	Norm. Read Count_Col.3	Norm. Read Count_pgdh3.1.1	Norm. Read Count_pgdh3.1.2	Norm. Read Count_pgdh3.1.3	Norm. Read Count_pgdh3.2.1	Norm. Read Count_pgdh3.2.2	Norm. Read Count_pgdh3.2.3
AT1G01010	Member of the NAC domain containing family of plant specific transcriptional regulators.	protein_coding	NAC DOMAIN CONTAINING PROTEIN 1 (NAC001)	NAC DOMAIN CONTAINING PROTEIN 1 (ANAC001); (NTL10);NAC DOMAIN CONTAINING PROTEIN 1 (NAC001)	0.120428	0.889626	-0.181066	0.932611	1.45801	1.86343	1.45992	1.24684	1.54984	2.37367	0.854821	2.00731	1.57972
AT1G01020	ARV1 family protein;(source:Araport11)	protein_coding	(ARV1)	(ARV1)	-0.0505281	0.887708	-0.0864068	0.920098	3.33964	3.61402	3.2301	3.56877	3.31902	3.21657	3.28778	3.52262	3.19903
AT1G01030	Member of the RAV family of DNA binding proteins. Contains B3 domain. Component of transcriptional regulatory complex directing stigma development	protein_coding	NGATHA3 (NGA3)	NGATHA3 (NGA3)	-0.0557724	0.948857	0.266928	0.878222	0.996102	0.696133	0.88481	0.920338	-0.0351234	1.38129	0.956104	1.2606	1.13541
AT1G01040	Encodes a Dicer homolog. Dicer is a RNA helicase involved in microRNA processing. Mutations in this locus can result in embryo lethality. Embryo shape at seed maturity is globular-elongate. Other mutants convert the floral meristems to an indeterminate state, others yet show defects in ovule development. mRNA is expressed in all shoot tissues. DCL1 is able to produce miRNAs and siRNAs. The mRNA i…	protein_coding	DICER-LIKE 1 (DCL1)	DICER-LIKE 1 (DCL1);CARPEL FACTORY (CAF);SUSPENSOR 1 (SUS1);DICER-LIKE 1 (ATDCL1);ABNORMAL SUSPENSOR 1 (ASU1);EMBRYO DEFECTIVE 76 (EMB76);EMBRYO DEFECTIVE 60 (EMB60);SHORT INTEGUMENTS 1 (SIN1)	-0.0174776	0.944808	0.015243	0.979498	5.60022	5.49926	5.53102	5.70876	5.48945	5.37844	5.42991	5.60075	5.64658
AT1G01046	Encodes a microRNA of unknown function. MicroRNAs are regulatory RNAs with a mature length of ~21-nucleotides that are processed from hairpin precursors by Dicer-like enzymes. MicroRNAs can negatively regulate gene expression by attenuating translation or by directing mRNA cleavage. Mature sequence: UUUUCUUCUACUUCUUGCACA	miRNA_primary_transcript	MICRORNA838A (MIR838A)	MICRORNA838A (MIR838A)	0.520255	0.600226	0.371091	0.884833	-1.03138	-0.986677	-1.55998	-0.53338	-0.901857	-0.544714	-0.402977	-0.374115	-1.6254
AT1G01050	Encodes a soluble protein with inorganic pyrophosphatase activity that is highly specific for Mg-inorganic pyrophosphate.	protein_coding	PYROPHOSPHORYLASE 1 (PPa1)	PYROPHOSPHORYLASE 1 (PPa1);PYROPHOSPHORYLASE 1 (AtPPa1)	0.00839346	0.969854	-0.0440624	0.927079	5.53614	5.57195	5.78481	5.54576	5.68399	5.68257	5.60192	5.57394	5.57863
AT1G01060	LHY encodes a myb-related putative transcription factor involved in circadian rhythm along with another myb transcription factor CCA1	protein_coding	LATE ELONGATED HYPOCOTYL (LHY)	LATE ELONGATED HYPOCOTYL 1 (LHY1);LATE ELONGATED HYPOCOTYL (LHY)	-0.103321	0.777928	0.31549	0.650889	3.09473	2.88952	3.03165	2.62254	2.81158	3.20804	3.22828	3.39477	3.31842
AT1G01070	Encodes a plasma membrane-localized amino acid transporter likely involved in amino acid export in the developing seed.	protein_coding	USUALLY MULTIPLE ACIDS MOVE IN AND OUT TRANSPORTERS 28 (UMAMIT28)	USUALLY MULTIPLE ACIDS MOVE IN AND OUT TRANSPORTERS 28 (UMAMIT28)	0.308717	0.366192	0.391158	0.587637	2.78388	2.41645	2.18896	2.79481	2.75887	2.74807	2.66592	3.00001	2.91203
AT1G01080	RNA-binding (RRM/RBD/RNP motifs) family protein;(source:Araport11)	protein_coding	CHLOROPLAST RNA BINDING PROTEIN 28B (CP28B)	CHLOROPLAST RNA BINDING PROTEIN 28B (CP28B)	-0.146789	0.39358	-0.0614653	0.888339	6.63286	6.72504	6.83948	6.63698	6.63776	6.48341	6.76127	6.67659	6.57373
AT1G01090	pyruvate dehydrogenase E1 alpha subunit	protein_coding	PYRUVATE DEHYDROGENASE E1 ALPHA (PDH-E1 ALPHA)	PYRUVATE DEHYDROGENASE E1 ALPHA (PDH-E1 ALPHA)	-0.128385	0.443695	-0.0924645	0.815871	7.69837	7.52632	7.58383	7.54645	7.55105	7.3254	7.54437	7.49528	7.48979
AT1G01100	Co-orthologous gene of large ribosomal subunit protein RPP1.	protein_coding	60S ACIDIC RIBOSOMAL PROTEIN P1-1 (RPP1A)	60S ACIDIC RIBOSOMAL PROTEIN P1-1 (RPP1A);RIBOSOMAL PROTEIN P1W (P1W);RPP1 CO-ORTHOLOGOUS GENE 1 (RPP1.1)	0.156626	0.523859	-0.118616	0.841527	7.16489	7.23885	7.27537	7.37377	7.41821	7.3576	7.4069	6.85521	7.05525
AT1G01110	Member of IQ67 (CaM binding) domain containing family.	protein_coding	IQ-DOMAIN 18 (IQD18)	IQ-DOMAIN 18 (IQD18)	0.19317	0.650978	0.237021	0.813127	1.41793	1.73118	1.64514	1.6573	2.02191	1.75394	1.94383	1.78735	1.80459
AT1G01120	Encodes a condensing enzyme KCS1 (3-ketoacyl-CoA synthase 1) which is involved in the critical fatty acid elongation process in wax biosynthesis.	protein_coding	3-KETOACYL-COA SYNTHASE 1 (KCS1)	3-KETOACYL-COA SYNTHASE 1 (KCS1)	-0.498907	0.00254814	-0.181672	0.556663	6.92147	7.14504	7.02206	6.55639	6.55323	6.48695	6.79925	6.8971	6.85258
AT1G01130	CBL-interacting Serine/Threonine-kinase;(source:Araport11)	protein_coding			0.405858	0.591325	0.284405	0.883869	0.126163	1.06918	0.224296	0.724418	1.2005	0.919955	0.956104	1.40033	0.158872
AT1G01140	Encodes a CBL-interacting protein kinase with similarity to SOS2	protein_coding	CBL-INTERACTING PROTEIN KINASE 9 (CIPK9)	CBL-INTERACTING PROTEIN KINASE 9 (CIPK9);PROTEIN KINASE 6 (PKS6)	0.112668	0.595586	0.180147	0.693099	6.30504	6.38699	6.33012	6.38962	6.28622	6.68295	6.51692	6.63711	6.41352
AT1G01160	Encodes GRF1-interacting factor 2 (GIF2), a subunit shared by BRM- and SYD-associated SWI/SNF complexes.	protein_coding	GRF1-INTERACTING FACTOR 2 (GIF2)	GRF1-INTERACTING FACTOR 2 (GIF2)	0.193169	0.419526	0.163435	0.775471	3.74796	4.10302	3.86629	4.08516	4.09549	4.16237	3.95304	4.08876	4.22427
AT1G01170	ozone-responsive stress-like protein (DUF1138);(source:Araport11)	protein_coding			-0.103108	0.780868	-0.0392796	0.968671	4.62793	4.95398	4.80343	4.65558	4.86399	4.59115	5.12467	4.58008	4.56003
AT1G01180	S-adenosyl-L-methionine-dependent methyltransferases superfamily protein;(source:Araport11)	protein_coding			-0.139221	0.5955	0.0787441	0.912348	3.49218	3.77942	3.75794	3.53925	3.40729	3.67871	3.82501	3.81675	3.65176
AT1G01190	cytochrome P450, family 78, subfamily A, polypeptide 8;(source:Araport11)	protein_coding			0.0816366	0.845374	0.41791	0.5587	3.45306	2.70203	3.18299	3.0568	3.07138	3.31526	3.52054	3.33796	3.59269
AT1G01200	RAB GTPase homolog A3;(source:Araport11)	protein_coding	RAB GTPASE HOMOLOG A3 (RABA3)	RAB GTPASE HOMOLOG A3 (RABA3);RAB GTPASE HOMOLOG A3 (ATRABA3);ARABIDOPSIS RAB GTPASE HOMOLOG A3 (ATRAB-A3)	-0.233985	0.703527	-0.154291	0.92465	0.694446	1.03218	1.10299	0.825701	0.941418	0.42614	0.431013	0.86981	1.13541
AT1G01210	DNA-directed RNA polymerase, subunit M, archaeal;(source:Araport11)	protein_coding			0.127791	0.750192	0.171361	0.86079	2.71939	2.59194	2.96359	2.98198	2.75887	2.86128	3.30708	2.61636	2.75157
AT1G01220	Encodes a bifunctional enzyme that has both L-fucokinase and GDP-L-fucose pyrophosphorylase activities. It catalyzes the two steps of the L-fucose salvage pathway for the generation of activated GDP-L-fucose. This pathway seems to be of minor importance for cell wall polysaccharide biosynthesis compared to the de novo GDP-L-fucose biosynthesis pathway in Arabidopsis.	protein_coding	L-FUCOKINASE/GDP-L-FUCOSE PYROPHOSPHORYLASE (FKGP)	L-FUCOKINASE/GDP-L-FUCOSE PYROPHOSPHORYLASE (FKGP);ARABIDOPSIS THALIANA L-FUCOKINASE/GDP-L-FUCOSE PYROPHOSPHORYLASE (AtFKGP)	-0.156875	0.435496	-0.0754178	0.88291	5.54314	5.49926	5.4832	5.52332	5.22378	5.30629	5.27681	5.55662	5.47497
AT1G01225	NC domain-containing protein-like protein;(source:Araport11)	protein_coding			0.394036	0.359064	0.296214	0.784888	1.497	1.55981	1.05146	1.78855	1.64004	1.90946	1.67337	1.60678	1.77453
AT1G01230	ORM1 is an ER localized orosomucoid-like protein involved in sphingolipid homeostasis.	protein_coding	(ATORM1)	OROSOMUCOID-LIKE 1 (ORM1); (ATORM1)	-0.156225	0.39358	-0.123829	0.779493	4.61026	4.71814	4.57616	4.42486	4.46806	4.55458	4.53084	4.56035	4.4597
AT1G01240	transmembrane protein;(source:Araport11)	protein_coding			-0.0847121	0.63939	-0.0188556	0.97083	5.09632	5.14152	4.99291	5.07363	4.96051	4.95226	4.99679	5.07666	5.11307
AT1G01250	encodes a member of the DREB subfamily A-4 of ERF/AP2 transcription factor family. The protein contains one AP2 domain. There are 17 members in this subfamily including TINY.	protein_coding			-0.224366	0.723878	-0.240383	0.881076	0.694446	1.03218	0.942525	0.775948	0.941418	0.366019	1.05074	0.663359	0.24907
AT1G01260	bHLH13 interacts with JAZ proteins, and functions redundantly with bHLH3, bHLH14 and bHLH17 to negatively regulate jasmonate responses.	protein_coding	JASMONATE ASSOCIATED MYC2 LIKE 2 (JAM2)	JASMONATE ASSOCIATED MYC2 LIKE 2 (JAM2); (BHLH13); (BHLH013)	-0.0988888	0.705635	-0.0109321	0.99038	3.88657	3.89725	3.71718	3.62605	3.85303	3.74512	3.79798	3.65873	4.01525
AT1G01290	COFACTOR OF NITRATE REDUCTASE AND XANTHINE DEHYDROGENASE 3. Encodes a protein involved in molybdenum cofactor biosynthesis. Homologous to E.coli MoaC. Expression is low in all tissues examined, except in roots. Appears to have targeting signals for chloroplast or mitochondria	protein_coding	COFACTOR OF NITRATE REDUCTASE AND XANTHINE DEHYDROGENASE 3 (CNX3)	COFACTOR OF NITRATE REDUCTASE AND XANTHINE DEHYDROGENASE 3 (CNX3)	0.0658317	0.865863	0.147773	0.864133	3.4825	3.54347	3.34156	3.85295	3.56143	3.19945	3.45284	3.65873	3.73995
AT1G01300	Eukaryotic aspartyl protease family protein;(source:Araport11)	protein_coding			-0.0139408	0.942572	0.0129733	0.975291	6.28847	6.17426	6.18523	6.15434	6.2663	6.18375	6.2327	6.25677	6.19549
AT1G01320	Encodes REDUCED CHLOROPLAST COVERAGE 1 (REC1) a protein with similarity to the FLOURY locus in maize. Located in the nucleus and cytosol. Contributes to establishing the size of the chloroplast compartment.	protein_coding	REDUCED CHLOROPLAST COVERAGE (REC1)	REDUCED CHLOROPLAST COVERAGE (REC1);FLOURY ENDOSPERM LIKE 2 (FLL2)	-0.0669454	0.711078	0.0763728	0.858983	9.09225	8.90997	9.07796	9.0637	8.83792	8.97846	9.03102	9.17247	9.1062
AT1G01340	member of Cyclic nucleotide gated channel family, regulated by Bacillus amyloliquefaciens under high calcium stress.	protein_coding	CYCLIC NUCLEOTIDE GATED CHANNEL 10 (CNGC10)	CYCLIC NUCLEOTIDE GATED CHANNEL 10 (CNGC10)	0.755597	0.244788	-0.0372229	0.987306	1.71113	1.92527	1.98435	2.14273	2.44531	3.25851	1.67337	1.78735	2.07504
AT1G01350	Zinc finger (CCCH-type/C3HC4-type RING finger) family protein;(source:Araport11)	protein_coding			-0.0496442	0.824478	-0.132754	0.785261	3.94414	4.02042	4.05473	3.95708	3.90853	4.00372	3.89683	3.88178	3.84492
AT1G01360	Encodes RCAR1 (regulatory components of ABA receptor). Interacts with and regulates the type 2C protein phosphatases (PP2Cs) ABI1 and ABI2. Functions as abscisic acid sensor. The mRNA is cell-to-cell mobile.	protein_coding	REGULATORY COMPONENT OF ABA RECEPTOR 1 (RCAR1)	REGULATORY COMPONENT OF ABA RECEPTOR 1 (RCAR1);PYRABACTIN RESISTANCE 1-LIKE 9 (PYL9)	0.0843251	0.811614	-0.12205	0.888117	3.06908	3.26922	3.04489	3.37351	3.36383	2.96625	3.10137	2.76166	3.16468
AT1G01370	Encodes a centromere-identifying protein histone H3 variant. Localized at centromeres in both mitotic and meiotic cells. Aurora3 phosphorylates CENH3 at S65; this post-translational modification is required for the proper development of the floral meristem.	protein_coding	(HTR12)	CENTROMERIC HISTONE H3 (CENH3); (HTR12)	0.576791	0.183882	0.275492	0.80442	1.41793	1.68426	1.37862	2.20045	2.21035	1.88825	1.75996	2.06446	1.57972
AT1G01380	ETC1 is involved in trichome and root hair patterning in Arabidopsis; acts redundantly with TRIPTYCHON and CAPRICE .	protein_coding	ENHANCER OF TRY AND CPC 1 (ETC1)	ENHANCER OF TRY AND CPC 1 (ETC1)	1.06329	0.267289	0.18843	0.953144	-1.92446	-0.479717	-1.27047	-0.012548	-0.131339	-0.144176	-0.402977	-0.921603	-1.6254
AT1G01390	Phosphatidylinositol 4-phosphate 5-kinase (PIP5K) enzyme family member.	protein_coding			-0.168792	0.695227	0.361301	0.672385	1.60803	1.68426	1.89946	1.6573	1.54984	1.46964	1.99232	2.00731	2.25996
AT1G01420	Phosphatidylinositol 4-phosphate 5-kinase (PIP5K) enzyme family member.	protein_coding			0.299504	0.41612	0.218155	0.811679	2.32346	2.85815	2.38904	2.69125	2.77223	3.0922	2.66592	2.92485	2.76692
AT1G01430	Encodes a member of the TBL (TRICHOME BIREFRINGENCE-LIKE) gene family containing a plant-specific DUF231 (domain of unknown function) domain. TBL gene family has 46 members, two of which (TBR/AT5G06700 and TBL3/AT5G01360) have been shown to be involved in the synthesis and deposition of secondary wall cellulose, presumably by influencing the esterification state of pectic polymers.Functions as a …	protein_coding	TRICHOME BIREFRINGENCE-LIKE 25 (TBL25)	TRICHOME BIREFRINGENCE-LIKE 25 (TBL25);MANNAN O-ACETYLTRANSFERASE 3 (MOAT3)	-0.317924	0.0665342	-0.128291	0.738955	6.61081	6.57235	6.63588	6.29013	6.42801	6.14849	6.49605	6.50143	6.4353
AT1G01440	hypothetical protein (DUF3133);(source:Araport11)	protein_coding			-0.02364	0.917833	-0.0664568	0.892805	4.4654	4.31036	4.3655	4.37977	4.33486	4.34086	4.29987	4.3638	4.26807
AT1G01448	Natural antisense transcript overlaps with AT1G01450;(source:Araport11)	antisense_long_noncoding_rna			0.0537158	0.909495	0.0438378	0.969481	2.70281	2.44488	2.60102	2.79481	2.70417	2.38886	2.25337	2.72669	2.89816
AT1G01470	Encodes late-embryogenesis abundant protein whose mRNA levels are induced in response to wounding and light stress. Might be involved in protection against desiccation.	protein_coding	LATE EMBRYOGENESIS ABUNDANT 14 (LEA14)	LATE EMBRYOGENESIS ABUNDANT 14 (LEA14);LIGHT STRESS-REGULATED 3 (LSR3); (LEA1);ARABIDOPSIS THALIANA LATE EMBRYOGENESIS ABUNDANT 14 (ATLEA14)	0.0573852	0.789906	-0.042335	0.936536	5.73273	5.56549	5.5909	5.51576	5.71545	5.82196	5.61165	5.64591	5.50044
AT1G01490	Heavy metal transport/detoxification superfamily protein;(source:Araport11)	protein_coding	HEAVY METAL PROTEIN 1 (ATHMP01)	HEAVY METAL PROTEIN 1 (ATHMP01)	0.0502583	0.843095	0.0445466	0.945035	5.21509	5.57838	5.53571	5.4439	5.62447	5.4289	5.61939	5.35952	5.48892
AT1G01500	Erythronate-4-phosphate dehydrogenase family protein;(source:Araport11)	protein_coding			0.0911403	0.619918	0.128479	0.751617	4.48493	4.40745	4.44752	4.57423	4.55564	4.47854	4.5753	4.54035	4.59914
AT1G01510	Encodes a homolog of human CtBP. Mutant has longer and thicker leaves than wild type. Involved in controlling polar cell expansion in the leaf width direction. It has been shown to localize to cytosolic stress granules and is involved in their formation.	protein_coding	ANGUSTIFOLIA (AN)	ANGUSTIFOLIA (AN);DETORQUEO (DOQ)	-0.081169	0.671977	-0.00128967	0.99845	5.42931	5.3513	5.26304	5.38704	5.29493	5.12318	5.33438	5.34806	5.35823
AT1G01520	RVE3 is one of eleven homologous MYB-like transcription factors in Arabidopsis and a member of the RVE8 clade. Plays a minor role in clock regulation.	protein_coding	ALTERED SEED GERMINATION 4 (ASG4)	ALTERED SEED GERMINATION 4 (ASG4);REVEILLE 3 (REV3)	0.8359	0.337475	0.544	0.80934	-1.27239	-0.479717	-1.02946	0.0723409	-0.345464	0.0968325	-0.402977	-0.921603	0.24907
AT1G01540	Protein kinase superfamily protein;(source:Araport11)	protein_coding			-0.114915	0.515034	-0.039062	0.934743	6.44248	6.54224	6.5269	6.54251	6.36988	6.258	6.42495	6.53088	6.44248
AT1G01550	Encodes a protein with no functionally characterized domains that to prevent the synthesis of a novel substance that moves from the root to the shoot, where it modifies shoot growth by interfering with auxin signaling. Synthesis and delivery of this substance requires neither phloem nor endodermis.	protein_coding	BYPASS 1 (BPS1)	BYPASS 1 (BPS1)	-0.0843277	0.599209	-0.127865	0.71952	6.92416	7.03773	7.07463	6.85032	6.91945	7.01386	6.93261	6.8542	6.86601
AT1G01560	Member of MAP Kinase family. Flg22-induced activation is blocked by AvrRpt2.	protein_coding	MAP KINASE 11 (MPK11)	MAP KINASE 11 (ATMPK11);MAP KINASE 11 (MPK11)	0.893006	0.388947	-0.217821	0.952461	0.0230691	1.14044	1.29247	1.20984	1.38572	2.55962	0.282915	0.735509	0.932596
AT1G01570	transferring glycosyl group transferase (DUF604);(source:Araport11)	protein_coding			-0.0208201	0.981862	0.0181555	0.993648	-0.483891	0.546755	0.627652	0.0723409	0.502533	0.168982	0.282915	0.132845	0.414129
AT1G01580	Encodes the low-iron-inducible ferric chelate reductase responsible for reduction of iron at the root surface. It is likely to be the major Fe(III) chelate reductase in Arabidopsis iron metabolism. Coordinately regulated with IRT1, the major transporter responsible for high-affinity iron uptake from the soil, at both transcriptional and posttranscriptional levels. Steady state mRNA levels are reg…	protein_coding			0.482377	0.580885	0.54476	0.794922	-0.0879622	-1.14714	0.224296	-0.302055	0.502533	0.0208836	-0.0685578	0.332154	0.158872
AT1G01590	Encodes a ferric-chelate reductase that is expressed at extremely low levels in Fe deficiency-induced seedlings.	protein_coding	FERRIC REDUCTION OXIDASE 1 (FRO1)	FERRIC REDUCTION OXIDASE 1 (FRO1);FERRIC REDUCTION OXIDASE 1 (ATFRO1)	-0.472272	0.648194	-0.461599	0.858843	-0.824928	-0.986677	-1.02946	-0.969479	-1.81939	-1.48813	-2.11918	-1.16261	-0.888434
AT1G01600	Encodes a member of the CYP86A subfamily of cytochrome p450 genes. Expressed significantly at highest level in mature stems and flowers.	protein_coding	CYTOCHROME P450, FAMILY 86, SUBFAMILY A, POLYPEPTIDE 4 (CYP86A4)	CYTOCHROME P450, FAMILY 86, SUBFAMILY A, POLYPEPTIDE 4 (CYP86A4)	-0.0920304	0.896086	0.00826273	0.995471	3.49218	3.29287	2.89215	2.56511	3.39006	3.45168	3.36348	3.42781	2.93939
AT1G01610	bifunctional sn-glycerol-3-phosphate 2-O-acyltransferase/phosphatase. Involved in cutin assembly and is functionally redundant with GPAT8.	protein_coding	GLYCEROL-3-PHOSPHATE SN-2-ACYLTRANSFERASE 4 (GPAT4)	GLYCEROL-3-PHOSPHATE SN-2-ACYLTRANSFERASE 4 (ATGPAT4);GLYCEROL-3-PHOSPHATE SN-2-ACYLTRANSFERASE 4 (GPAT4)	-0.300156	0.0510433	-0.106976	0.751603	6.2318	6.20054	6.16264	5.8522	5.9017	5.94007	6.14157	6.0424	6.08808
AT1G01620	a member of the plasma membrane intrinsic protein subfamily PIP1. localizes to the plasma membrane and exhibits water transport activity in Xenopus oocyte. expressed ubiquitously and protein level decreases slightly during leaf development. Involved redundantly with PIP1;1/2/4/5 in hydraulics and carbon fixation, regulates the expression of related genes that affect plant growth and development.	protein_coding	PLASMA MEMBRANE INTRINSIC PROTEIN 1C (PIP1C)	PLASMA MEMBRANE INTRINSIC PROTEIN 1C (PIP1C); (TMP-B);PLASMA MEMBRANE INTRINSIC PROTEIN 1;3 (PIP1;3)	-0.148321	0.317922	-0.0845417	0.81097	8.41523	8.44587	8.51491	8.31443	8.38613	8.23047	8.42454	8.33814	8.35965
AT1G01630	Sec14p-like phosphatidylinositol transfer family protein;(source:Araport11)	protein_coding			-0.0690681	0.719323	0.0210205	0.968671	5.93618	6.15825	5.96097	5.93953	6.05165	5.86875	6.04429	6.12363	5.96207
AT1G01640	Putative role in flower development. Comparison of SALK_011721C to Columbia wild type resulted in a trend toward earlier flowering in the mutant (P=0.1) (Stapleton and Woodruff 2009, personal communication).	protein_coding			-0.301206	0.853736	-0.695313	0.861956	0.126163	-0.590748	-0.642437	-2.24959	0.220134	-0.0592867	-1.01965	-2.30011	-0.0404369
AT1G01650	SIGNAL PEPTIDE PEPTIDASE-LIKE 4;(source:Araport11)	protein_coding	SIGNAL PEPTIDE PEPTIDASE-LIKE 4 (SPPL4)	ARABIDOPSIS THALIANA SIGNAL PEPTIDE PEPTIDASE-LIKE 4 (ATSPPL4);SIGNAL PEPTIDE PEPTIDASE-LIKE 4 (SPPL4)	0.143798	0.690161	-0.0435716	0.966703	4.40517	4.7035	4.69006	4.47639	4.64912	5.1072	4.67894	4.4521	4.5423
AT1G01660	Plant U-box type E3 ubiquitin ligase (PUB).	protein_coding	(PUB55)	(PUB55)	0.699643	0.413134	0.144502	0.959973	-0.483891	-0.590748	-0.642437	-0.413086	0.220134	0.539351	-1.01965	0.235938	-0.403007
AT1G01670	Plant U-box type E3 ubiquitin ligase (PUB).	protein_coding	(PUB56)	(PUB56)	0.0978594	0.890238	-0.227562	0.889908	1.10107	1.03218	0.696364	1.00915	0.941418	1.18647	0.282915	1.44405	0.562228
AT1G01680	Plant U-box type E3 ubiquitin ligase (PUB).	protein_coding	PLANT U-BOX 54 (PUB54)	PLANT U-BOX 54 (PUB54);PLANT U-BOX 54 (ATPUB54)	1.32109	0.377534	-0.0295327	0.994838	-0.208256	1.14044	0.555502	1.48222	1.2395	2.82824	0.117855	0.132845	1.35442
AT1G01690	Encodes a novel plant-specific protein that is involved in meiotic double strand break formation.	protein_coding	PUTATIVE RECOMBINATION INITIATION DEFECTS 3 (PRD3)	ARABIDOPSIS THALIANA PUTATIVE RECOMBINATION INITIATION DEFECTS 3 (ATPRD3); (MER2);PUTATIVE RECOMBINATION INITIATION DEFECTS 3 (PRD3)	0.15219	0.700315	0.0147265	0.991255	2.6345	2.26524	1.89946	2.47444	2.377	2.40389	2.36808	2.22345	2.2381
AT1G01695	Phosphatidylinositol N-acetyglucosaminlytransferase subunit P-like protein;(source:Araport11)	protein_coding	TON1 RECRUITING MOTIF 33 (TRM33)	TON1 RECRUITING MOTIF 33 (TRM33)	0.765252	0.426702	0.35066	0.89712	-1.92446	-0.479717	-0.82301	-0.198961	-0.345464	-0.234373	-1.2261	-0.715152	-0.0404369
AT1G01700	Encodes a member of KPP-like gene family, homolog of KPP (kinase partner protein) gene in tomato. Also a member of the RopGEF (guanine nucleotide exchange factor) family, containing the novel PRONE domain (plant-specific Rop nucleotide exchanger), which is exclusively active towards members of the Rop subfamily.	protein_coding			0.318144	0.579968	0.415554	0.751115	0.694446	1.20834	0.627652	1.41879	1.1192	1.07822	1.09583	1.68174	1.18196
AT1G01710	acyl-CoA thioesterase II;(source:Araport11)	protein_coding			-0.00356051	0.987883	-0.0217704	0.967134	5.0479	5.14802	4.94429	5.01854	5.03997	5.08406	5.00863	4.9648	5.11307
AT1G01715	hypothetical protein;(source:Araport11)	protein_coding			0.0883465	0.902081	0.130308	0.937441	0.760035	0.648039	0.399383	0.670978	0.565269	0.833798	0.358863	1.10588	0.819385
AT1G01720	Belongs to a large family of putative transcriptional activators with NAC domain. Transcript level increases in response to wounding and abscisic acid. ATAF1 attentuates ABA signaling and sythesis. Mutants are hyposensitive to ABA. The mRNA is cell-to-cell mobile.	protein_coding	(ATAF1)	(ATAF1); (ANAC2);ARABIDOPSIS NAC DOMAIN CONTAINING PROTEIN 2 (ANAC002)	0.357106	0.342404	-0.15875	0.88312	2.11367	2.18325	2.03828	2.69125	2.19059	2.53253	2.01598	2.17237	1.71247
AT1G01725	adenylosuccinate synthetase;(source:Araport11)	protein_coding			-0.172784	0.811116	0.267006	0.86782	0.0230691	0.696133	0.555502	-0.012548	0.296082	0.539351	0.688171	0.587411	0.877101
AT1G01730	hypothetical protein;(source:Araport11)	protein_coding			0.0436236	0.873089	-0.11888	0.842351	3.49218	3.36159	3.47467	3.53925	3.3987	3.49442	3.34492	3.3146	3.28682
AT1G01740	kinase with tetratricopeptide repeat domain-containing protein;(source:Araport11)	protein_coding	BRASSINOSTEROID-SIGNALING KINASE 4 (BSK4)	BRASSINOSTEROID-SIGNALING KINASE 4 (BSK4)	-0.00775886	0.984289	0.0996436	0.906174	2.81508	2.9894	2.80148	3.10796	2.71804	2.79442	3.0101	2.86177	3.05642
AT1G01760	denosine deaminases acting on tRNA;(source:Araport11)	protein_coding			0.174348	0.708439	0.198634	0.864133	1.80734	1.39475	1.41985	1.71124	1.51847	1.84485	1.75996	1.91712	1.50846
AT1G01770	propionyl-CoA carboxylase;(source:Araport11)	protein_coding			-0.141827	0.500344	-0.0424747	0.943546	4.67119	4.66173	4.51565	4.55224	4.38355	4.49267	4.44197	4.55538	4.73801
AT1G01780	Encodes a member of the Arabidopsis LIM proteins: a family of actin bundlers with distinct expression patterns. WLIM1, WLIM2a, and WLIM2b are widely expressed, whereas PLIM2a, PLIM2b, and PLIM2c are predominantly expressed in pollen. Regulates actin cytoskeleton organization. The mRNA is cell-to-cell mobile.	protein_coding	PLIM2B (PLIM2b)	PLIM2B (PLIM2b)	0.140867	0.672617	0.135351	0.873593	2.46785	2.45888	2.48927	2.53551	2.70417	2.59933	2.40438	2.81259	2.6393
AT1G01790	Encodes a member of the cation/proton antiporters-2 antiporter superfamily, the K efflux antiporter KEA1 that is localized to the chloroplast envelope.	protein_coding	K+ EFFLUX ANTIPORTER 1 (KEA1)	K+ EFFLUX ANTIPORTER 1 (ATKEA1);K+ EFFLUX ANTIPORTER 1 (KEA1)	-0.259224	0.113844	-0.0432841	0.921257	8.21051	8.10371	8.2357	8.02737	7.91776	7.82702	8.17659	8.17623	8.06712
AT1G01800	NAD(P)-binding Rossmann-fold superfamily protein;(source:Araport11)	protein_coding			-0.0907546	0.627065	-0.109226	0.80442	5.57993	5.76187	5.68055	5.45382	5.59282	5.70852	5.62517	5.52134	5.5523
AT1G01820	member of the peroxin11 (PEX11) gene family, integral to peroxisome membrane, controls peroxisome proliferation.	protein_coding	PEROXIN 11C (PEX11C)	PEROXIN 11C (PEX11C)	-0.060987	0.757059	-0.127948	0.761104	5.31121	5.47878	5.50731	5.39117	5.3933	5.33597	5.34142	5.16096	5.40802
AT1G01830	ARM repeat superfamily protein;(source:Araport11)	protein_coding			-0.0659091	0.798083	0.0432724	0.949876	4.53731	4.53853	4.31176	4.48415	4.2079	4.50317	4.55929	4.58985	4.38707
AT1G01860	dimethyladenosine transferase	protein_coding			-0.163059	0.559593	-0.0961168	0.895098	4.0979	3.98214	3.8513	4.11048	3.742	3.60259	3.97734	3.83328	3.82306
AT1G01880	Encodes one of two GEN1 homologs in Arabidopsis. It is a member of the class IV Rad2/XPG family of nucleases that processes Holliday junctions in a manner analogous to the HJ resolvases of phages, archaea, and bacteria.	protein_coding	ORTHOLOG OF HSGEN1 (GEN1)	ORTHOLOG OF HSGEN1 (GEN1); (ATGEN1)	0.0609162	0.935929	0.513479	0.688009	0.760035	0.742676	0.314494	1.00915	0.565269	0.483856	0.906351	1.30869	1.22704
AT1G01900	Encodes AtSBT1.1, a subtilisin-like serine protease. Cleaves the phytosulfokine AtPSK4, a growth promoting peptide.	protein_coding	(SBTI1.1)	(ATSBT1.1); (SBTI1.1)	-0.302464	0.534889	-0.00146195	0.999747	3.33964	2.40202	2.81699	2.18146	2.73178	2.59933	2.79456	2.74428	2.87001
AT1G01910	Subunit of GET complex. Interacts with GET2 in the presence of GET1.	protein_coding	GUIDED ENTRY OF TAIL-ANCHORED PROTEIN 3A (GET3A)	GUIDED ENTRY OF TAIL-ANCHORED PROTEIN 3A (ATGET3A);GUIDED ENTRY OF TAIL-ANCHORED PROTEIN 3A (GET3A)	-0.151923	0.347994	-0.0760025	0.852143	5.70385	5.57033	5.72234	5.53271	5.55274	5.44896	5.58026	5.54663	5.63199
AT1G01920	SET domain-containing protein;(source:Araport11)	protein_coding			0.182051	0.439979	0.127381	0.827646	3.53964	3.50349	3.67524	3.62605	3.85303	3.76853	3.63952	3.64005	3.80087
AT1G01930	zinc finger protein-like protein;(source:Araport11)	protein_coding			-0.00776176	0.978499	-0.0570102	0.929898	3.76404	3.73981	3.98091	3.94024	3.7689	3.73327	3.79114	3.7831	3.71643
AT1G01940	Heat stress induced cyclophilin involved in splicing of retained introns.Modulates phosphorylation status of PRP18 to modulate the splicosome activity under heat stress.	protein_coding	CYCLOPHILIN 18-1 (CYP18-1)	CYCLOPHILIN 18-1 (CYP18-1)	0.30961	0.31964	0.184628	0.811679	2.48735	2.70203	2.54622	2.86787	3.08214	2.77143	2.80817	2.90934	2.62253
AT1G01950	Encodes a member of the armadillo/beta-catenin repeat kinesin motor family. Mutants have twisted roots due to abnormal cell file rotation; the phenotype is dependent on microtubules.	protein_coding	ARMADILLO REPEAT KINESIN 2 (ARK2)	ARMADILLO REPEAT KINESIN 2 (ARK2);ARABIDOPSIS THALIANA KINESIN UNGROUPED CLADE, GENE B (AtKINUb)	-0.0269048	0.910618	0.141809	0.751603	4.45553	4.25925	4.42238	4.31156	4.41369	4.30928	4.47647	4.47335	4.58622
AT1G01960	Encodes one of the functionally redundant ARF guanine-nucleotide exchange factors (ARF-GEFs). Functions as regulators of post-Golgi trafficking.	protein_coding	EMBRYO SAC DEVELOPMENT ARREST 10 (EDA10)	EMBRYO SAC DEVELOPMENT ARREST 10 (EDA10);BIG3 (BIG3)	-0.164689	0.311301	-0.0878545	0.820837	7.23865	6.98366	7.1097	6.95882	6.88835	6.98604	7.05966	7.00868	6.99543
AT1G01970	Involved in RNA editing via protein complexes. Encodes a dual-localized pentatricopeptide repeat protein required for chloroplast and mitochondrial development.	protein_coding	DELAYED GREENING409 (DG409)	DELAYED GREENING409 (DG409)	-0.19478	0.307401	-0.0331574	0.953144	5.349	5.32859	5.34825	5.3039	5.10212	5.03664	5.38748	5.35952	5.17766
AT1G01990	hypothetical protein;(source:Araport11)	protein_coding			-0.00107784	0.996907	0.186811	0.724119	3.8266	4.08055	4.03497	4.11048	3.94437	3.91209	4.06498	4.29384	4.18482
AT1G02000	UDP-D-glucuronate 4-epimerase The mRNA is cell-to-cell mobile.	protein_coding	UDP-D-GLUCURONATE 4-EPIMERASE 2 (GAE2)	UDP-D-GLUCURONATE 4-EPIMERASE 2 (GAE2)	-0.0929456	0.724183	-0.0411762	0.957563	3.32888	3.43428	3.48442	3.41473	3.21525	3.33891	3.37267	3.4917	3.27614
AT1G02010	member of KEULE Gene Family	protein_coding			0.0617084	0.86433	0.114936	0.88556	3.29609	3.59512	3.44503	3.77911	3.48236	3.31526	3.4354	3.81675	3.50388
AT1G02020	nitroreductase family protein;(source:Araport11)	protein_coding			-0.198446	0.339886	-0.0564943	0.923268	4.11053	4.25524	4.3968	3.99563	4.13221	4.04265	4.16357	4.22658	4.20749
AT1G02050	Chalcone and stilbene synthase family protein;(source:Araport11)	protein_coding	LESS ADHESIVE POLLEN 6 (LAP6)	POLYKETIDE SYNTHASE A (PKSA);LESS ADHESIVE POLLEN 6 (LAP6)	0.0307513	0.944824	0.267418	0.745376	2.11367	2.0038	1.89946	2.10293	1.92954	2.06882	2.34959	2.14614	2.30271
AT1G02060	Tetratricopeptide repeat (TPR)-like superfamily protein;(source:Araport11)	protein_coding			-0.302422	0.35287	0.138461	0.86531	2.50659	2.70203	2.56472	2.45876	2.0875	2.34281	2.82165	2.61636	2.76692
AT1G02065	Encodes an SBP-box gene, a member of the SPL gene family. Mutants are affected in micro- and megasporogenesis, trichome formation on sepals, and stamen filament elongation.	protein_coding	SQUAMOSA PROMOTER BINDING PROTEIN-LIKE 8 (SPL8)	SQUAMOSA PROMOTER BINDING PROTEIN-LIKE 8 (SPL8)	0.0452652	0.95473	0.0784544	0.967094	0.694446	0.87392	1.24738	0.497647	1.16043	1.25437	0.565314	1.21085	1.3132
AT1G02080	Acts as scaffold protein in the CCR4-NOT complex, by interacting with various NOT proteins and CAF1. Essential protein for proper pollen development and germination capacity.	protein_coding	(NOT1)	(NOT1)	-0.0191545	0.933758	0.0737871	0.87525	7.35066	7.11219	7.14008	7.19779	7.05542	7.28843	7.19078	7.28071	7.35093
AT1G02090	encodes a phosphoprotein that is a subunit of the COP9 signalosome. Mutants exhibit constitutive photomorphogenic phenotype.	protein_coding	FUSCA 5 (FUS5)	FUSCA 5 (FUS5);ARABIDOPSIS THALIANA COP9 SIGNALOSOME SUBUNIT 7 (ATCSN7);CONSTITUTIVE PHOTOMORPHOGENIC 15 (COP15);COP9 SIGNALOSOME SUBUNIT 7 (CSN7)	-0.0572569	0.809058	-0.0202132	0.973452	4.35299	4.64651	4.68161	4.49573	4.44739	4.57796	4.4722	4.59954	4.57318
AT1G02100	Leucine carboxyl methyltransferase;(source:Araport11)	protein_coding	SUPPRESSOR OF BRI1 (SBI1)	LEUCINE CARBOXYL METHYL TRANSFERASE 1 (LCMT1);SUPPRESSOR OF BRI1 (SBI1)	0.195425	0.334222	0.1597	0.738955	4.4994	4.59353	4.34424	4.62781	4.7369	4.68334	4.70827	4.49949	4.7184
AT1G02110	bZIP domain class transcription factor (DUF630 and DUF632);(source:Araport11)	protein_coding			-0.00140376	0.995078	0.17906	0.687438	4.64105	4.58078	4.46732	4.66928	4.5479	4.47499	4.649	4.74209	4.84311
AT1G02120	Encodes VAD1 (Vascular Associated Death1), a regulator of cell death and defense responses in vascular tissues. VAD1 is a putative membrane associated protein and contains a GRAM domain. vad1 is a lesion mimic mutant that exhibits light conditional appearance of propagative HR (hypersensitive response)-like lesions along the vascular system. The mRNA is cell-to-cell mobile.	protein_coding	VASCULAR ASSOCIATED DEATH1 (VAD1)	VASCULAR ASSOCIATED DEATH1 (VAD1)	0.111637	0.534889	0.048992	0.92109	6.01217	6.20886	6.16568	6.21277	6.13027	6.38081	6.22003	6.13868	6.17837
AT1G02130	Belongs to the Rab1 GTPase subfamily. This small GTP-binding protein is required in ER to Golgi transportation.	protein_coding	RAS 5 (RA-5)	ARABIDOPSIS THALIANA RESPONSIVE TO ABSCISIC ACID 1B (ATRAB1B);ARABIDOPSIS RAS 5 (ARA5);RAS 5 (RA-5);RAS 5 (ARA-5);ARABIDOPSIS THALIANA RAB D2A (ATRABD2A);RAB D2A (RABD2A)	0.0109318	0.96047	-0.00291399	0.994954	5.1121	5.24214	5.24881	5.28846	5.20174	5.15239	5.27681	5.15439	5.16323
AT1G02140	Encodes a homologue of the exon junction complex (EJC) component MAGO that participates in intron-mediated enhancement of gene expression.	protein_coding	MAGO NASHI (MAGO)	MATERNAL EFFECT EMBRYO ARREST 63 (MEE63);HAPLESS 1 (HAP1);MAGO NASHI (MAGO)	0.0925232	0.543356	0.0175707	0.968671	6.15159	6.25775	6.18673	6.26329	6.32866	6.28564	6.25772	6.22736	6.16685
AT1G02145	Plays a role in the regulation of the endoplasmic reticulum-associated degradation of misfolded glycoproteins, and plant growth and stress response.	protein_coding	HOMOLOG OF ASPARAGINE-LINKED GLYCOSYLATION 12 (ALG12)	HOMOLOG OF ASPARAGINE-LINKED GLYCOSYLATION 12 (ALG12);EMS-MUTAGENIZED BRI1(BRASSINOSTEROID INSENSITIVE 1) SUPPRESSOR 4 (EBS4); (SBI2)	0.0614868	0.805861	0.014075	0.983918	4.38453	4.66173	4.40709	4.69293	4.57483	4.4132	4.55122	4.56035	4.42142
AT1G02150	Tetratricopeptide repeat (TPR)-like superfamily protein;(source:Araport11)	protein_coding	(CCR16)	(CCR16)	-0.17942	0.272335	-0.0743622	0.855235	7.23505	7.0603	7.15541	7.07202	6.98186	6.85685	7.07944	7.09435	7.05134
AT1G02160	Cox19 family protein (CHCH motif);(source:Araport11)	protein_coding			-0.0870989	0.809213	-0.416271	0.546266	3.27381	3.48307	3.50372	3.50148	3.35498	3.17337	3.39989	2.76166	2.81201
AT1G02170	Encodes a type I metacaspase. Two Arabidopsis metacaspases, AT1G02170 (MC1) and AT4G25110 (MC2) antagonistically control programmed cell death in Arabidopsis. MC1 is a positive regulator of cell death and requires conserved caspase-like putative catalytic residues for its function. MC2 negatively regulates cell death. This function is independent of the putative catalytic residues. A third type I…	protein_coding	METACASPASE 1 (MC1)	LSD ONE LIKE 3 (LOL3);ARABIDOPSIS THALIANA METACASPASE 1B (ATMCPB1);METACASPASE 1B (MCP1b);METACASPASE 1B (AtMCP1b);METACASPASE 1 (AMC1);ARABIDOPSIS THALIANA METACASPASE 1 (ATMC1);METACASPASE 1 (MC1)	0.132981	0.633907	0.0663148	0.929898	4.60134	4.52528	4.43752	4.5186	4.49248	4.93684	4.39764	4.70214	4.68243
AT1G02180	ferredoxin-like protein;(source:Araport11)	protein_coding			-0.0872444	0.832789	-0.00254474	0.998512	2.25687	2.48649	2.30352	2.36091	2.3416	2.14235	2.65089	2.19814	2.19336
AT1G02190	Fatty acid hydroxylase superfamily;(source:Araport11)	protein_coding	ECERIFERUM1-LIKE1 (CER1-L1)	ECERIFERUM1-LIKE1 (CER1-L1)	0.45846	0.648216	0.247157	0.929898	-1.27239	-1.14714	-1.92255	-1.3565	-0.741392	-0.796252	-1.46711	-0.921603	-1.09488
AT1G02205	Expression of the CER1 gene associated with production of stem epicuticular wax and pollen fertility. Biochemical studies showed that cer1 mutants are blocked in the conversion of stem wax C30 aldehydes to C29 alkanes, and they also lack the secondary alcohols and ketones. These suggested the CER1 protein is an aldehyde decarbonylase, but the exact molecular function of this protein remains to be…	protein_coding	ECERIFERUM 1 (CER1)	ECERIFERUM 1 (CER1)	-0.23578	0.328771	-0.00889946	0.99121	7.26853	7.36461	7.20784	7.13319	7.1828	6.82231	7.11341	7.48026	7.2267
AT1G02220	NAC domain transcription factor which functions as a negative regulator of the TDIF-PXY module and fine-tunes TDIF signaling in vascular development. Controls the balance of xylem formation and cambial cell divisions.	protein_coding	NAC DOMAIN CONTAINING PROTEIN 3 (NAC003)	NAC DOMAIN CONTAINING PROTEIN 3 (NAC003);NAC DOMAIN CONTAINING PROTEIN 3 (ANAC003); (XVP)	0.170216	0.725431	-0.0210107	0.990579	1.67757	1.75408	1.77789	1.71124	1.97646	2.0306	1.34025	1.64474	2.19336
AT1G02230	NAC domain containing protein 4;(source:Araport11)	protein_coding	NAC DOMAIN CONTAINING PROTEIN 4 (NAC004)	NAC DOMAIN CONTAINING PROTEIN 4 (NAC004);NAC DOMAIN CONTAINING PROTEIN 4 (ANAC004)	0.378727	0.618404	-0.0230797	0.992484	0.126163	-0.590748	0.224296	0.22846	0.436945	0.0968325	0.117855	-0.715152	0.0626566
AT1G02260	Divalent ion symporter;(source:Araport11)	protein_coding			0.0315814	0.935917	-0.085602	0.924038	3.9995	4.18114	4.11245	4.42889	4.09549	3.89624	4.07628	3.7399	4.2131
AT1G02270	Calcium-binding endonuclease/exonuclease/phosphatase family;(source:Araport11)	protein_coding			0.158556	0.540386	0.0564135	0.936564	4.72145	5.02866	4.84942	4.9074	4.86711	5.31426	4.97282	4.93063	4.88942
AT1G02280	Encodes a GTP-binding GTP-ase. Component of the chloroplast protein import machinery. Required for import of POR B into plastids. Toc33 phosphorylation may not play an important role in vivo.	protein_coding	TRANSLOCON AT THE OUTER ENVELOPE MEMBRANE OF CHLOROPLASTS 33 (TOC33)	TRANSLOCON AT THE OUTER ENVELOPE MEMBRANE OF CHLOROPLASTS 33 (TOC33);PLASTID PROTEIN IMPORT 1 (PPI1); (ATTOC33)	-0.103206	0.481232	-0.0950149	0.782225	6.39811	6.37688	6.42428	6.35298	6.27571	6.26006	6.31604	6.28109	6.31516
AT1G02290	hypothetical protein;(source:Araport11)	protein_coding	(NFRKB3)	(NFRKB3)	0.0101261	0.97572	0.0888361	0.904888	3.00289	3.26922	3.04489	3.22383	3.1348	3.04505	3.14492	3.22971	3.26537
AT1G02300	Encodes a capase involved in stress induced cell death.	protein_coding	(ATCATHB1)	(ATCATHB1)	0.318251	0.120397	-0.0255846	0.966408	4.8054	4.85418	4.76396	5.15859	4.94585	5.27393	4.78255	4.7289	4.83949
AT1G02305	Encodes a capase involved in stress induced cell death.	protein_coding	(ATCATHB2)	(ATCATHB2)	-0.188384	0.23058	-0.160183	0.632333	5.98329	5.94219	5.97487	5.78619	5.73263	5.81354	5.87193	5.71223	5.82947
AT1G02330	Encodes a nuclear coiled-coil domain-containing protein that interacts with and negatively regulates COP1's E3 ubiquitin ligase activity, and represses COP1 mediated HY5 degradation in cell-free extracts.	protein_coding	COP1 SUPPRESSOR 2 (CSU2)	COP1 SUPPRESSOR 2 (CSU2)	-0.00524583	0.984289	0.0721679	0.89585	4.22528	4.32573	4.13738	4.19809	4.37043	4.13561	4.29021	4.31754	4.32102
AT1G02335	Encodes a plasodesmata-located protein involved in regulating primary root growth by controlling phloem-mediated allocation of resources between the primary and lateral root meristems.	protein_coding	GERMIN-LIKE PROTEIN SUBFAMILY 2 MEMBER 2 PRECURSOR (GL22)	PLASMODESMAL GERMIN-LIKE PROTEIN 2 (PDGLP2);GERMIN-LIKE PROTEIN SUBFAMILY 2 MEMBER 2 PRECURSOR (GL22)	-0.220922	0.787603	0.288706	0.8749	3.32888	3.03686	3.03165	2.10293	3.225	3.35446	3.37267	3.66798	3.22148
AT1G02340	Encodes a light-inducible, nuclear bHLH protein involved in phytochrome signaling. Mutants exhibit a long-hypocotyl phenotype only under far-red light but not under red light and are defective in other phytochrome A-related responses. Mutants also show blue light response defects. HFR1 interacts with COP1, co-localizes to the nuclear specks and is ubiquinated by COP1.	protein_coding	LONG HYPOCOTYL IN FAR-RED (HFR1)	LONG HYPOCOTYL IN FAR-RED (HFR1);REDUCED PHYTOCHROME SIGNALING 1 (REP1); (FBI1);REDUCED SENSITIVITY TO FAR-RED LIGHT 1 (RSF1)	0.0885376	0.911413	0.333798	0.834817	1.29055	0.787763	0.399383	0.497647	0.98796	1.22082	1.34025	0.663359	1.3945
AT1G02350	protoporphyrinogen oxidase-like protein;(source:Araport11)	protein_coding			0.0999568	0.844653	-0.183169	0.88312	1.80734	1.90495	1.98435	2.16223	2.19059	1.68179	2.10688	1.35524	1.61407
AT1G02360	Chitinase family protein;(source:Araport11)	protein_coding			0.225882	0.657299	-0.305073	0.815871	0.940607	1.58557	1.20084	1.68452	1.2395	1.57961	0.906351	0.992667	1.03757
AT1G02370	Tetratricopeptide repeat (TPR)-like superfamily protein;(source:Araport11)	protein_coding			0.0304834	0.940737	0.048941	0.961176	3.1447	2.7933	2.73771	2.90306	2.84988	2.97634	3.03346	2.65408	3.06886
AT1G02380	transmembrane protein;(source:Araport11)	protein_coding			-0.325983	0.589136	-0.0117287	0.994838	1.57196	2.21661	2.21261	1.88557	2.21035	1.07822	2.10688	1.88575	2.02485
AT1G02390	putative sn-glycerol-3-phosphate 2-O-acyltransferase	protein_coding	GLYCEROL-3-PHOSPHATE SN-2-ACYLTRANSFERASE 2 (GPAT2)	GLYCEROL-3-PHOSPHATE SN-2-ACYLTRANSFERASE 2 (ATGPAT2);GLYCEROL-3-PHOSPHATE SN-2-ACYLTRANSFERASE 2 (GPAT2)	0.316084	0.481521	0.255319	0.817376	1.15082	1.36531	1.05146	1.386	1.54984	1.63161	1.4485	1.35524	1.57972
AT1G02400	Encodes a gibberellin 2-oxidase that acts on C19 gibberellins but not C20 gibberellins.	protein_coding	GIBBERELLIN 2-OXIDASE 6 (GA2OX6)	ARABIDOPSIS THALIANA GIBBERELLIN 2-OXIDASE 4 (ATGA2OX4);ARABIDOPSIS THALIANA GIBBERELLIN 2-OXIDASE 6 (ATGA2OX6);GIBBERELLIN 2-OXIDASE 6 (GA2OX6);DOWNSTREAM TARGET OF AGL15 1 (DTA1)	-0.69974	0.445419	-0.539894	0.80934	-0.208256	-0.590748	-0.82301	-1.3565	-1.28888	-1.10111	-1.75661	-0.715152	-0.707862
AT1G02410	Encodes a member of the cytochrome c oxidase 11 protein family. It is an integral mitochondrial protein and likely plays an important role as a mitochondrial chaperone in COX complex assembly, affecting plant growth and pollen germination.	protein_coding	CYTOCHROME C OXIDASE 11 (COX11)	CYTOCHROME C OXIDASE 11 (COX11)	0.166733	0.450712	-0.00258524	0.996635	4.12927	4.12075	4.11872	4.27173	4.32129	4.277	4.3379	4.06095	3.94277
AT1G02420	Pentatricopeptide repeat (PPR) superfamily protein;(source:Araport11)	protein_coding			0.196906	0.809058	0.337441	0.855883	0.126163	-0.105321	0.314494	0.152511	-0.0351234	0.694073	0.202744	0.992667	0.158872
AT1G02450	NIMIN1 modulates PR gene expression according the following model: NPR1 forms a ternary complex with NIMIN1 and TGA factors upon SAR induction that binds to a positive regulatory cis-element of the PR-1 promoter, termed LS7. This leads to PR-1 gene induction. NIMIN1 decreases transcriptional activation, possibly through its EAR motif, which results in fine-tuning of PR-1 gene expression.	protein_coding	NIM1-INTERACTING 1 (NIMIN1)	(NIMIN-1);NIM1-INTERACTING 1 (NIMIN1)	1.68429	0.350033	-0.223491	0.972052	-0.208256	-0.280408	-0.82301	0.825701	0.436945	2.38886	-0.839076	-1.81469	0.63094
AT1G02460	Pectin lyase-like superfamily protein;(source:Araport11)	protein_coding			0.524053	0.413392	0.035708	0.987775	0.940607	0.257249	0.555502	0.825701	1.2005	1.18647	0.499726	0.0218134	1.18196
AT1G02475	Polyketide cyclase/dehydrase and lipid transport superfamily protein;(source:Araport11)	protein_coding			-0.0398088	0.850731	-0.0590076	0.907784	5.2724	5.52612	5.57958	5.43791	5.38681	5.43988	5.35539	5.44539	5.41047
AT1G02500	encodes a S-adenosylmethionine synthetase. SAM1 is regulated by protein S-nitrosylation. The covalent binding of nitric oxide (NO) to the Cys114 residue inhibits the enzyme activity.	protein_coding	S-ADENOSYLMETHIONINE SYNTHETASE 1 (SAM1)	S-ADENOSYLMETHIONINE SYNTHETASE 1 (SAM1);S-ADENOSYLMETHIONINE SYNTHETASE-1 (SAM-1); (SAMS1); (AtSAM1); (METK1); (MAT1)	0.0368771	0.843604	-0.013006	0.97791	7.83447	7.63248	7.71951	7.65537	7.78732	7.85292	7.66615	7.72364	7.75662
AT1G02520	Encodes an ATP-binding cassette (ABC) transporter. Expressed in the vascular tissue of primary stem. The mRNA is cell-to-cell mobile.	protein_coding	ATP-BINDING CASSETTE B11 (ABCB11)	ATP-BINDING CASSETTE B11 (ABCB11);P-GLYCOPROTEIN 11 (PGP11);MULTI-DRUG RESISTANCE 8 (MDR8)	-0.441778	0.741036	0.0837853	0.982196	-1.03138	-1.32771	-0.642437	-2.73501	-1.52989	-0.234373	-1.01965	-1.45212	-0.403007
AT1G02560	One of several nuclear-encoded ClpPs (caseinolytic protease). Contains a highly conserved catalytic triad of Ser-type proteases (Ser-His-Asp). The name reflects nomenclature described in Adam et. al (2001). The mRNA is cell-to-cell mobile.	protein_coding	NUCLEAR ENCODED CLP PROTEASE 5 (CLPP5)	NUCLEAR ENCODED CLP PROTEASE 5 (CLPP5);NUCLEAR-ENCODED CLPP 1 (NCLPP1);NUCLEAR CLPP 5 (NCLPP5)	-0.0331006	0.848654	-0.060285	0.877626	8.33309	8.35563	8.48548	8.33685	8.37987	8.3582	8.29308	8.42047	8.27999
AT1G02610	RING/FYVE/PHD zinc finger superfamily protein;(source:Araport11)	protein_coding			-0.0839476	0.863748	0.0894987	0.939326	1.77598	2.34282	2.16492	1.97648	2.32356	1.84485	2.27313	2.03617	2.30271
AT1G02620	Ras-related small GTP-binding family protein;(source:Araport11)	protein_coding			0.0890923	0.945631	-0.125723	0.969199	-1.56189	-0.590748	0.128081	-0.413086	-0.345464	-0.940642	-0.282683	-1.81469	-0.403007
AT1G02630	Nucleoside transporter family protein;(source:Araport11)	protein_coding			0.602546	0.528928	0.552474	0.811679	-0.824928	-0.986677	-1.27047	-0.809015	-0.597002	0.0968325	-0.0685578	-1.16261	-0.271762
AT1G02640	encodes a protein similar to a beta-xylosidase located in the extracellular matrix. This is a member of glycosyl hydrolase family 3 and has six other closely related members.	protein_coding	BETA-XYLOSIDASE 2 (BXL2)	BETA-XYLOSIDASE 2 (ATBXL2);BETA-XYLOSIDASE 2 (BXL2)	-0.0941534	0.743332	0.128641	0.84568	4.40004	4.15986	3.98091	3.96265	4.25623	4.04265	4.39764	4.09563	4.4068
AT1G02650	Tetratricopeptide repeat (TPR)-like superfamily protein;(source:Araport11)	protein_coding			-0.0135831	0.989693	-0.318444	0.886659	0.397465	0.493316	0.128081	0.0723409	0.98796	0.0208836	0.358863	-0.921603	0.562228
AT1G02660	PLIP2 is a glycerolipid A1 lipase with substrate preference for monogalactosyldiacylglycerol. Expression is induced by ABA.	protein_coding	PLASTID LIPASE2 (PLIP2)	PLASTID LIPASE2 (PLIP2)	-0.403798	0.165712	-0.371783	0.508132	3.40261	3.25324	3.34156	2.81957	2.8872	3.04505	2.94998	2.70887	3.17622
AT1G02670	One of two paralogs of yeast RAD1, the other being AT1G05120. Both are expressed throughout plant growth with RAD16 as the dominant transcript. Mutants show increased sensitivity to UV.	protein_coding			0.468888	0.448742	0.34745	0.821249	0.553584	1.03218	0.224296	1.0928	1.03305	1.22082	0.745887	0.735509	1.50846
AT1G02680	Encodes a TBP-Associated Factor (TAF) that functions together with PRC2 in transcriptional regulation during seed development.	protein_coding	TBP-ASSOCIATED FACTOR 13 (TAF13)	TBP-ASSOCIATED FACTOR 13 (TAF13)	0.145485	0.718823	-0.145852	0.889768	2.752	2.69021	2.11559	2.8318	2.74539	2.49091	2.57331	2.24832	2.32362
AT1G02690	Putative importin alpha isoform. When overexpressed can rescue the impa-4 decreased transformation susceptibility phenotype.	protein_coding	IMPORTIN ALPHA ISOFORM 6 (IMPA-6)	IMPORTIN ALPHA ISOFORM 6 (IMPA-6)	0.20678	0.499898	0.250615	0.71952	3.95118	3.3911	3.42492	3.60484	3.7689	3.94842	3.83833	3.84148	3.78588
AT1G02700	GATA transcription factor-like protein;(source:Araport11)	protein_coding			-0.0322184	0.965758	0.147266	0.929898	0.625734	0.493316	0.399383	0.825701	0.296082	0.303283	0.854821	0.50724	0.562228
AT1G02705	hypothetical protein;(source:Araport11)	protein_coding			-0.617035	0.698875	0.50962	0.881976	-1.27239	-2.06468	-0.642437	-0.969479	-2.66739	-2.38121	-2.11918	-0.0984808	-0.271762
AT1G02720	Encodes a protein with putative galacturonosyltransferase activity.	protein_coding	GALACTURONOSYLTRANSFERASE-LIKE 5 (GATL5)	GALACTURONOSYLTRANSFERASE-LIKE 5 (GATL5); (ATGATL5)	-0.162899	0.483856	0.0105349	0.989774	3.70697	3.66324	3.64079	3.59052	3.44947	3.48032	3.64711	3.82504	3.58405
AT1G02730	Encodes a gene similar to cellulose synthase. Knock-out mutant has reduced growth, reduced xylan level and reduced xylan synthase activity in stems.It's expression is cell cycle dependent and it appears to function in cell plate formation.	protein_coding	CELLULOSE SYNTHASE-LIKE D5 (CSLD5)	CELLULOSE SYNTHASE-LIKE D5 (CSLD5);SALT OVERLY SENSITIVE 6 (SOS6);CELLULOSE SYNTHASE LIKE D5 (CSLD5);CELLULOSE SYNTHASE-LIKE D5 (ATCSLD5)	0.25173	0.410864	0.273255	0.689451	5.88197	5.3513	5.3429	5.81727	5.60033	5.89291	5.75909	5.86278	5.76022
AT1G02740	MRG1 and MRG2 proteins act as readers of H3K4me3/H3K36me3 marked chromatin. They interact with each other as well as several other protein classes, to modulate the activity of flowering genes.	protein_coding	MORF RELATED GENE 2 (MRG2)	MORF RELATED GENE 2 (MRG2)	0.231588	0.39728	0.261709	0.672385	2.94766	3.01806	2.75392	3.12793	3.1655	3.15573	3.1872	3.02901	3.30796
AT1G02750	Drought-responsive family protein;(source:Araport11)	protein_coding	(DIL-2)	(DIL-2)	0.395792	0.20977	0.20395	0.801224	2.73579	2.54018	2.38904	2.89143	2.92357	3.02575	2.57331	2.76166	2.95287
AT1G02770	hypothetical protein;(source:Araport11)	protein_coding			0.998603	0.467025	0.671654	0.851866	-1.56189	-2.91268	-1.55998	-2.24959	-0.345464	-0.665008	-2.11918	-1.16261	-0.888434
AT1G02780	Ribosomal protein L19e family protein;(source:Araport11)	protein_coding	EMBRYO DEFECTIVE 2386 (emb2386)	EMBRYO DEFECTIVE 2386 (emb2386);RIBOSOMAL PROTEIN EL19X (EL19X)	0.0804216	0.582296	0.00786782	0.9859	9.00828	8.98252	8.91587	9.11869	9.01094	9.01822	8.97687	8.9621	8.99125
AT1G02800	Encodes a protein with similarity to endo-1,4-b-glucanases and is a member of Glycoside Hydrolase Family 9. CEL2 is induced by nemotodes and is expressed in syncitia induced by Heterodera schachtii.May be involved in the development and function of syncitia.	protein_coding	CELLULASE 2 (CEL2)	CELLULASE 2 (ATCEL2);CELLULASE 2 (CEL2); (CEL2)	0.703318	0.121979	0.547823	0.546266	1.497	1.06918	0.88481	1.90884	1.75215	1.86671	1.67337	1.71781	1.68041
AT1G02810	probable pseudogene	protein_coding	PECTIN METHYL ESTERASE INHIBITOR-PECTIN METHYLESTERASE7 (PMEI-PME7)	PECTIN METHYL ESTERASE INHIBITOR-PECTIN METHYLESTERASE7 (PMEI-PME7)	0.589952	0.561699	0.326463	0.910507	-1.56189	-2.06468	-1.02946	-0.809015	-0.901857	-1.28168	-1.46711	-1.45212	-0.888434
AT1G02816	DUF538 domain protein , tandemly repeated with AT1G02813 (ASD1). Expression is induced by ABA and promoter contains ABA response elements. Mutants show increased sensitivity to ABA.	protein_coding			0.01659	0.964827	-0.201114	0.79317	2.84561	3.10079	3.071	2.85595	3.02749	3.19945	2.97433	2.76166	2.68849
AT1G02820	Late embryogenesis abundant 3 (LEA3) family protein;(source:Araport11)	protein_coding	LATE EMBRYOGENESIS ABUNDANT 3 (LEA3)	LATE EMBRYOGENESIS ABUNDANT 38 (LEA2);LATE EMBRYOGENESIS ABUNDANT 3 (LEA3); (ATLEA3)	0.250299	0.530083	0.361741	0.683695	2.2107	2.73694	2.80148	2.69125	2.73178	3.10145	3.17675	2.72669	2.93939
AT1G02840	SR34/SR1 is a plant homologue of the human general/alternative splicing factor SF2/ASF. Barta et al (2010) have proposed a nomenclature for Serine/Arginine-Rich Protein Splicing Factors (SR proteins): Plant Cell. 2010, 22:2926.	protein_coding	SERINE/ARGININE-RICH PROTEIN SPLICING FACTOR 34 (SR34)	SERINE/ARGININE-RICH PROTEIN SPLICING FACTOR 34 (At-SR34); (ATSRP34); (SR1); (SRP34);SERINE/ARGININE-RICH PROTEIN SPLICING FACTOR 34 (SR34)	0.12814	0.466887	0.022816	0.965384	6.17282	6.16787	6.13196	6.35721	6.396	6.10777	6.1774	6.13701	6.22635
AT1G02850	beta glucosidase 11;(source:Araport11)	protein_coding	BETA GLUCOSIDASE 11 (BGLU11)	BETA GLUCOSIDASE 11 (BGLU11)	0.876409	0.374759	-0.0953655	0.97635	-0.824928	-0.842287	-0.481973	-0.809015	0.139963	1.04025	-0.678611	-0.921603	-0.888434
AT1G02860	Encodes a ubiquitin E3 ligase with RING and SPX domains that is involved in mediating immune responses and mediates degradation of PHT1s at plasma membranes. Targeted by MIR827. Ubiquitinates PHT1;3, PHT1;2, PHT1;1/AtPT1 and PHT1;4/AtPT2.	protein_coding	NITROGEN LIMITATION ADAPTATION (NLA)	BENZOIC ACID HYPERSENSITIVE 1 (BAH1);NITROGEN LIMITATION ADAPTATION (NLA); (SYG1)	-0.162905	0.616755	0.0707992	0.934809	3.18107	2.83686	2.96359	2.97096	2.83723	2.65063	3.17675	2.84556	3.09342
AT1G02870	nucleolar-like protein;(source:Araport11)	protein_coding			0.213349	0.356571	0.0994101	0.875788	3.5582	3.68724	3.56931	3.71455	3.78876	3.96372	3.69185	3.62113	3.8157
AT1G02880	Encodes a thiamine pyrophosphokinase capable of producing thiamine pyrophosphate from free thiamine.	protein_coding			0.217467	0.441053	0.0284253	0.972835	3.23973	3.45539	3.42492	3.43891	3.53816	3.80295	3.28778	3.62113	3.34933
AT1G02890	AAA-type ATPase family protein;(source:Araport11)	protein_coding			-0.111403	0.488031	0.00617345	0.99121	6.57253	6.416	6.51506	6.41828	6.30243	6.44306	6.45338	6.556	6.51017
AT1G02900	Member of a diversely expressed predicted peptide family showing sequence similarity to tobacco Rapid Alkalinization Factor (RALF), and is believed to play an essential role in the physiology of Arabidopsis. Consists of a single exon and is characterized by a conserved C-terminal motif and N-terminal signal peptide. Mediates Ca2+-dependent signaling. Regulates the splicing of flowering genes and …	protein_coding	RAPID ALKALINIZATION FACTOR 1 (RALF1)	RALF-LIKE 1 (RALFL1);RAPID ALKALINIZATION FACTOR 1 (RALF1);RAPID ALKALINIZATION FACTOR 1 (ATRALF1)	0.0322694	0.972169	-0.254671	0.906443	-0.208256	0.87392	-0.0860441	0.152511	0.368232	0.366019	-0.402977	0.235938	0.24907
AT1G02910	Mutants defective in this gene were shown to have a reduced PSII content (overall reduction in the levels of several PSII subunits) and a disrupted grana stack structure. The N-terminal half of the protein contains two tetratricopeptide repeat (TPR) motifs that are arranged tandemly, each consisting of a 34-residue degenerate consensus sequence. The N-terminal sequence is rich in positive and hyd…	protein_coding	LOW PSII ACCUMULATION1 (LPA1)	LOW PSII ACCUMULATION1 (LPA1)	-0.0808317	0.648194	-0.179603	0.617989	6.08916	5.98638	6.15808	6.04438	5.93326	6.0068	6.00936	5.87281	5.80366
AT1G02920	Encodes glutathione transferase belonging to the phi class of GSTs. Naming convention according to Wagner et al. (2002).	protein_coding	GLUTATHIONE S-TRANSFERASE 7 (GSTF7)	(ATGSTF7);GLUTATHIONE S-TRANSFERASE 11 (GST11); (ATGSTF8);GLUTATHIONE S-TRANSFERASE 7 (GSTF7);ARABIDOPSIS GLUTATHIONE S-TRANSFERASE 11 (ATGST11)	0.929017	0.555679	-0.281343	0.954589	3.87181	4.49161	4.40709	4.50339	4.53228	6.52439	3.77736	3.84148	4.36202
AT1G02930	Encodes glutathione transferase belonging to the phi class of GSTs. Naming convention according to Wagner et al. (2002).	protein_coding	GLUTATHIONE S-TRANSFERASE 6 (GSTF6)	GLUTATHIONE S-TRANSFERASE 1 (GST1);GLUTATHIONE S-TRANSFERASE (ATGSTF6);EARLY RESPONSIVE TO DEHYDRATION 11 (ERD11);GLUTATHIONE S-TRANSFERASE 6 (GSTF6);ARABIDOPSIS GLUTATHIONE S-TRANSFERASE 1 (ATGST1);ARABIDOPSIS THALIANA GLUATIONE S-TRANSFERASE F3 (ATGSTF3)	1.13849	0.567347	-0.321605	0.959161	4.57879	5.21969	4.89763	5.08133	5.21158	7.83293	4.38407	4.61875	4.79152
AT1G02950	Encodes glutathione transferase belonging to the phi class of GSTs. Naming convention according to Wagner et al. (2002).	protein_coding			0.354659	0.555567	0.825816	0.417428	1.67757	0.648039	1.24738	1.0928	1.64004	1.70625	2.15028	1.8209	1.86289
AT1G02960	kinetochore protein;(source:Araport11)	protein_coding			-0.0592804	0.866863	-0.163343	0.827646	4.12305	4.38562	4.14968	4.45679	3.99652	4.06646	3.86462	4.05391	4.30007
AT1G02970	Encodes a protein kinase that negatively regulates the entry into mitosis. It directly interacts with and phosphorylates the E3 ubiquitin ligase FBL17. Unphosphorylated FBL17 promotes the degradation of CDK inhibitors. When phosphorylated, FBL17 is further polyubiquitinated and degraded, thereby leading to the accumulation of CDK inhibitors and the inhibition of CDKs, regulating replication stres…	protein_coding	WEE1 KINASE HOMOLOG (WEE1)	WEE1 KINASE HOMOLOG (WEE1); (ATWEE1)	0.317871	0.401424	0.224918	0.811679	2.13855	2.18325	1.77789	2.39427	2.17055	2.51879	2.45717	2.22345	2.12354
AT1G02990	hypothetical protein;(source:Araport11)	protein_coding			-0.109031	0.56475	-0.00968646	0.987306	4.72145	4.68575	4.66884	4.61371	4.47625	4.65221	4.6603	4.77242	4.62042
AT1G03000	Encodes an apparent ATPase similar to yeast and human protein required for peroxisomal biogenesis. May facilitate recycling of PEX5, the peroxisomal matrix protein receptor, and thereby promote peroxisomal matrix protein import.	protein_coding	PEROXIN 6 (PEX6)	PEROXIN 6 (PEX6)	-0.121821	0.490186	0.00762109	0.99038	5.28916	5.32286	5.44876	5.31266	5.2407	5.14123	5.29142	5.40724	5.38583
AT1G03010	Phototropic-responsive NPH3 family protein;(source:Araport11)	protein_coding			-0.0629868	0.939153	0.00319266	0.999206	0.760035	0.122948	0.761953	0.22846	0.368232	0.694073	0.282915	0.422351	0.819385
AT1G03020	Encodes a member of the CC-type glutaredoxin (ROXY) family that has been shown to interact with the transcription factor TGA2.	protein_coding	(GRXS1)	(GRXS1); (ROXY16)	0.240058	0.709287	0.848181	0.411936	0.760035	0.696133	0.399383	1.35245	0.502533	0.742168	1.5164	1.60678	1.3132
AT1G03030	P-loop containing nucleoside triphosphate hydrolases superfamily protein;(source:Araport11)	protein_coding			0.242424	0.376487	0.0658035	0.934743	3.49218	3.76258	3.30902	3.78541	3.66532	3.89624	3.75646	3.58253	3.47614
AT1G03040	Governs the competence of pericycle cells to initiate lateral root primordium formation.	protein_coding	(BHLH007)	(BHLH007);PERICYCLE FACTOR TYPE-B 2 (PFB2)	0.146481	0.452952	0.123426	0.797653	4.59236	4.55167	4.64296	4.79948	4.66711	4.74954	4.56732	4.7595	4.83221
AT1G03055	Encodes the ortholog of rice D27. It is plastid-localized and is required for the inhibition of secondary bud outgrowth and operates on a nonmobile precursor upstream of MAX1 in the SL biosynthesis pathway.	protein_coding	DWARF27 (D27)	A. THALIANA HOMOLOG OF RICE D27 (ATD27);DWARF27 (D27)	0.395795	0.402839	0.532028	0.587637	1.24546	1.92527	1.74583	2.12297	2.2868	1.82266	1.96828	2.47599	2.2159
AT1G03060	Encodes a WD/BEACH domain protein involved in cell morphogenesis and ribonucleoprotein particle formation. It interacts with the P-body core component DCP2, associates to mRNA processing bodies (P-bodies), and regulates their assembly upon salt stress. It accumulates at the root hair apex via post-Golgi compartments and positively regulates tip growth by maintaining tip-focused vesicle secretion …	protein_coding	SPIRRIG (SPI)	SPIRRIG (SPI);BEACH-DOMAIN HOMOLOG A1 (BCHA1)	-0.0209739	0.938679	0.0144354	0.982373	6.26889	6.10914	6.10378	6.21277	5.8895	6.30878	6.1062	6.19094	6.22635
AT1G03070	Bax inhibitor-1 family protein;(source:Araport11)	protein_coding	LIFEGUARD 4 (LFG4)	LIFEGUARD 4 (LFG4); (ATLFG4)	-0.0352803	0.979621	-0.613608	0.835632	-1.27239	-1.32771	-0.337583	-1.88702	-0.597002	-0.665008	-1.2261	-1.16261	-2.4734
AT1G03080	kinase interacting (KIP1-like) family protein;(source:Araport11)	protein_coding	NETWORKED 1D (NET1D)	NETWORKED 1D (NET1D)	-0.157139	0.314781	0.0627879	0.876155	6.08756	6.02925	6.00057	5.95079	5.80753	5.88624	6.05574	6.09478	6.15523
AT1G03090	MCCA is the biotinylated subunit of the dimer MCCase, which is involved in leucine degradation. Both subunits are nuclear coded and the active enzyme is located in the mitochondrion.	protein_coding	(MCCA)	(MCCA)	-0.186234	0.305527	-0.0207507	0.969195	4.97035	4.94157	4.95134	4.74557	4.8795	4.68334	5.02911	4.89168	4.87179
AT1G03100	Pentatricopeptide repeat (PPR) superfamily protein;(source:Araport11)	protein_coding			0.0751095	0.932513	-0.327815	0.866431	0.82277	0.493316	-0.0860441	0.497647	0.502533	0.483856	0.202744	0.663359	-0.547397
AT1G03110	Encodes a gene involved in the modification of nucleosides in tRNA. Mutants have no 7-methylguanosine.	protein_coding	TRNA MODIFICATION 82 (TRM82)	TRNA MODIFICATION 82 (TRM82); (AtTRM82)	-0.0457355	0.87942	-0.038044	0.961176	3.92996	3.84488	3.6667	3.68789	3.86555	3.76271	3.89683	3.88178	3.55782
AT1G03130	Encodes a protein predicted by sequence similarity with spinach PsaD to be photosystem I reaction center subunit II (PsaD2)	protein_coding	PHOTOSYSTEM I SUBUNIT D-2 (PSAD-2)	PHOTOSYSTEM I SUBUNIT D-2 (PSAD-2)	-0.116364	0.491639	-0.0572662	0.894364	10.315	10.4649	10.4816	10.3522	10.3977	10.1623	10.3808	10.3274	10.3814
AT1G03140	PRP18a is one of two paralogs (the other being PRP18b) which are highly similar to the step II splicing factors in yeast. Loss of function mutations show defects in alternative splicing, mostly intron retention events.	protein_coding	PRE-MRNA PROCESSING FACTOR 18A (PRP18A)	PRE-MRNA PROCESSING FACTOR 18A (PRP18A)	0.00315696	0.989051	-0.0349624	0.947027	5.15235	5.19689	5.09824	5.2951	5.10476	5.06528	5.10551	5.13785	5.10705
AT1G03150	Acyl-CoA N-acyltransferases (NAT) superfamily protein;(source:Araport11)	protein_coding	NATB CATALYTIC SUBUNIT (NAA20)	NATB CATALYTIC SUBUNIT (NAA20)	0.22976	0.288085	0.123003	0.816141	3.63013	3.81252	3.70055	4.02254	3.90246	3.93296	3.85154	3.90543	3.78588
AT1G03160	A new plant-specific member of the dynamin superfamily; defines a new protein class within the dynamin superfamily of membrane remodeling GTPases that regulates organization of the thylakoid network in plants. Targeted to chloroplasts and associated with thylakoid and envelope membranes as punctate structures. Knockout mutants have abnormalities in chloroplast and thylakoid morphology, including …	protein_coding	FZO-LIKE (FZL)	FZO-LIKE (FZL)	-0.158424	0.333742	0.0146358	0.974662	6.60525	6.51736	6.61495	6.52379	6.43432	6.30278	6.51589	6.63829	6.62621
AT1G03180	Functions in chromosome axis remodeling and synapsis along with co factors PCH2 and ASY1.Required for chiasma formation.	protein_coding	(COMET)	(COMET)	0.0553575	0.933077	0.296609	0.811679	0.996102	1.24113	1.10299	1.386	1.42007	0.78871	1.30228	1.60678	1.3945
AT1G03190	UV damage and heat induce a common stress response in plants that leads to tissue death and reduced chloroplast function. The UVH6 product is suggested to be a negative regulator of this response.	protein_coding	ULTRAVIOLET HYPERSENSITIVE 6 (UVH6)	ARABIDOPSIS THALIANA XERODERMA PIGMENTOSUM GROUP D (ATXPD);ULTRAVIOLET HYPERSENSITIVE 6 (UVH6)	0.118582	0.691234	0.0981722	0.900213	3.47275	3.37642	3.21847	3.67438	3.52243	3.25022	3.55324	3.48125	3.3288
AT1G03200	hypothetical protein;(source:Araport11)	protein_coding			-0.501795	0.67259	-0.227845	0.943546	-0.339501	-1.14714	-0.481973	-2.24959	-0.0351234	-1.28168	-0.839076	-1.45212	-0.547397
AT1G03210	Phenazine biosynthesis PhzC/PhzF protein;(source:Araport11)	protein_coding			0.331264	0.219105	-0.229918	0.73847	3.08196	3.25324	3.30902	3.51671	3.59188	3.54275	2.83501	2.8778	3.25452
AT1G03220	Eukaryotic aspartyl protease family protein;(source:Araport11)	protein_coding	SECRETED ASPARTIC PROTEASE 2 (SAP2)	SECRETED ASPARTIC PROTEASE 2 (SAP2)	-0.465082	0.0446165	-0.279911	0.503897	5.19448	5.45801	5.20526	4.65558	4.96923	4.85992	5.08049	5.08013	4.87887
AT1G03230	Eukaryotic aspartyl protease family protein;(source:Araport11)	protein_coding	SECRETED ASPARTIC PROTEASE 1 (SAP1)	SECRETED ASPARTIC PROTEASE 1 (SAP1)	-0.301588	0.203758	-0.233753	0.657415	4.30436	4.13826	3.95309	3.84694	3.70765	3.92777	3.88403	3.81675	3.98931
AT1G03250	R3H domain protein involved in ribosome biogenesis.	protein_coding			0.0451557	0.855681	-0.0183634	0.976283	4.46047	4.64957	4.48685	4.72933	4.48844	4.53765	4.53084	4.65641	4.38707
AT1G03260	SNARE associated Golgi protein family;(source:Araport11)	protein_coding			-0.104299	0.731386	-0.128387	0.865181	3.05608	3.22072	3.26445	2.92605	3.18561	3.12884	3.24839	2.98529	2.91203
AT1G03270	CBS domain protein with a domain protein (DUF21);(source:Araport11)	protein_coding			0.0807601	0.854463	0.307795	0.723689	2.44809	2.07828	2.36813	2.21918	2.67602	2.19513	2.65089	2.43324	2.6393
AT1G03280	Transcription initiation factor TFIIE subunit alpha	protein_coding			0.0061001	0.97818	0.0405996	0.934717	4.88105	4.91387	5.00988	4.936	4.96923	4.91603	4.86625	5.00549	5.05799
AT1G03290	ELKS/Rab6-interacting/CAST family protein;(source:Araport11)	protein_coding			0.431632	0.17238	-0.0850383	0.924214	4.38972	4.4641	4.5204	4.7129	4.71976	5.22188	4.36117	4.19494	4.55119
AT1G03310	Encodes a protein with strong similarity to isoamylase (EC:3.2.1.68) however lacks critical residues known to be important for activity. Appears to co localize with ISA1 in the chloroplast isoamylase complex. Mutations in this gene cause the loss of detectable isoamylase activity and the disruption of normal starch structure. It has been postulated that AtISA2 interacts with AtISA1 to form the Is…	protein_coding	DEBRANCHING ENZYME 1 (DBE1)	ARABIDOPSIS THALIANA ISOAMYLASE 2 (ATISA2); (ISA2);DEBRANCHING ENZYME 1 (DBE1);BRANCHING ENZYME 2 (BE2); (ATBE2)	-0.158177	0.330531	0.00222757	0.995619	7.08236	6.95553	7.1152	7.00612	6.88681	6.78333	7.08643	7.02587	7.04349
AT1G03330	Small nuclear ribonucleoprotein family protein;(source:Araport11)	protein_coding	SM-LIKE 2 (LSM2)	SM-LIKE 2 (LSM2)	0.158056	0.479186	0.0297281	0.965384	3.74796	3.88174	3.72543	3.96265	3.92656	3.96372	3.96524	3.80002	3.69252
AT1G03340	hypothetical protein;(source:Araport11)	protein_coding			-0.325696	0.459045	-0.193076	0.86531	1.60803	1.98456	1.83996	1.78855	1.42007	1.31922	1.58126	1.48648	1.83403
AT1G03350	BSD domain-containing protein;(source:Araport11)	protein_coding			-0.124968	0.474353	-0.113926	0.784888	5.46417	5.25022	5.35624	5.21335	5.21403	5.25541	5.31067	5.24369	5.16033
AT1G03360	Encodes a core subunit of the RNA exosome required for the processing of rRNA, several snoRNA and the degradation of aberrant transcripts.	protein_coding	RIBOSOMAL RNA PROCESSING 4 (RRP4)	RIBOSOMAL RNA PROCESSING 4 (ATRRP4);RIBOSOMAL RNA PROCESSING 4 (RRP4);SUPPRESSOR OF PAS2 2 (SOP2)	0.0516147	0.898068	0.0278091	0.97791	3.45306	3.00857	3.00481	3.07748	3.07138	3.40762	3.3818	2.97041	3.11756
AT1G03365	RING/U-box superfamily protein;(source:Araport11)	protein_coding			-0.115103	0.569503	-0.00402738	0.994838	4.32617	4.31036	4.31176	4.33323	4.10079	4.16678	4.34259	4.33506	4.25724
AT1G03370	C2 calcium/lipid-binding and GRAM domain containing protein;(source:Araport11)	protein_coding			0.0194722	0.935672	-0.0863788	0.86048	5.1554	5.11523	5.19045	5.11923	5.05644	5.33205	5.09166	4.9648	5.13393
AT1G03380	yeast autophagy 18 G-like protein;(source:Araport11)	protein_coding	HOMOLOG OF YEAST AUTOPHAGY 18 (ATG18) G (ATG18G)	HOMOLOG OF YEAST AUTOPHAGY 18 (ATG18) G (ATATG18G);HOMOLOG OF YEAST AUTOPHAGY 18 (ATG18) G (ATG18G)	-0.199165	0.252188	-0.0435191	0.926167	5.68075	5.52279	5.64623	5.50816	5.32016	5.41413	5.61746	5.493	5.59592
AT1G03400	A single copy gene that encodes a protein with sequence similarity to tomato E8 (ACC oxidase, the last step in ethylene biosynthesis) involved in ethylene synthesis and fruit ripening in tomato. This gene is not induced by ethylene in siliques. The transcript is found in siliques, etiolated seedlings, leaves, stems and flowers.	protein_coding			0.138015	0.52146	-0.0524939	0.929898	4.7937	4.92401	5.06938	5.10922	4.9429	5.14347	5.00272	4.70663	4.90338
AT1G03410	2-oxoglutarate (2OG) and Fe(II)-dependent oxygenase superfamily protein;(source:Araport11)	protein_coding	(2A6)	(2A6)	-0.165083	0.812922	0.367385	0.800277	0.882891	0.380105	0.88481	0.434911	0.565269	0.539351	1.0042	1.48648	0.696529
AT1G03430	Encodes AHP5, one of the six Arabidopsis thaliana histidine phosphotransfer proteins (AHPs). AHPs function as redundant positive regulators of cytokinin signaling. Members of the AHP gene family include: AT3G21510 (AHP1), AT3G29350 (AHP2), AT5G39340 (AHP3), AT3G16360 (AHP4), AT1G03430 (AHP5) and AT1G80100 (AHP6).	protein_coding	HISTIDINE-CONTAINING PHOSPHOTRANSFER FACTOR 5 (AHP5)	HISTIDINE-CONTAINING PHOSPHOTRANSFER FACTOR 5 (AHP5)	0.318447	0.188554	0.0245509	0.972835	3.68181	4.02514	3.88849	4.14027	4.29839	4.15794	4.04788	3.77456	3.86645
AT1G03440	Leucine-rich repeat (LRR) family protein;(source:Araport11)	protein_coding			-0.161083	0.461432	0.0442654	0.943546	4.30984	4.29092	4.34424	4.03317	4.3076	4.12204	4.45932	4.4031	4.20749
AT1G03457	RNA-binding (RRM/RBD/RNP motifs) family protein;(source:Araport11)	protein_coding	BRUNO-LIKE 2 (BRN2)	(ATBRN2);BRUNO-LIKE 2 (BRN2)	0.0629327	0.861378	-0.0505442	0.959973	2.73579	2.59194	2.54622	2.63654	2.66173	2.74807	2.45717	2.82917	2.46206
AT1G03470	Encodes a member of the NET superfamily of proteins that potentially couples different membranes to the actin cytoskeleton in plant cells. It colocalizes with filamentous actin and is localized to the nuclear membrane and the vacuolar membrane.	protein_coding	NETWORKED 3A (NET3A)	NETWORKED 3A (NET3A)	0.166252	0.680206	-0.20472	0.845325	1.74392	2.11412	1.87001	2.29179	1.95319	2.04983	1.61262	1.88575	1.71247
AT1G03475	Encodes coproporphyrinogen III oxidase, a key enzyme in the biosynthetic pathway of chlorophyll and heme, a tetrapyrrole pathway. Mutants express cytological and molecular markers associated with the defense responses, usually activated by pathogen infection.	protein_coding	LESION INITIATION 2 (LIN2)	LESION INITIATION 2 (LIN2); (HEMF1); (ATCPO-I)	-0.00613979	0.973141	-0.0694518	0.848107	7.99163	8.00126	8.12321	8.00325	8.04393	8.05028	8.03437	7.93279	7.94002
AT1G03495	HXXXD-type acyl-transferase family protein;(source:Araport11)	protein_coding			-0.0567719	0.92815	0.34114	0.753272	1.89754	1.33525	1.9566	1.86192	1.35053	1.65692	1.84165	1.91712	2.32362
AT1G03510	Tetratricopeptide repeat (TPR)-like superfamily protein;(source:Araport11)	protein_coding			0.516524	0.428379	0.522347	0.736556	0.126163	-0.19021	-0.206338	0.670978	0.139963	0.42614	0.358863	0.50724	0.414129
AT1G03520	Core-2/I-branching beta-1,6-N-acetylglucosaminyltransferase family protein;(source:Araport11)	protein_coding			-0.110077	0.686353	-0.0477528	0.95264	3.47275	3.27715	3.39422	3.21452	3.45776	3.12884	3.32613	3.33796	3.30796
AT1G03530	nuclear assembly factor 1;(source:Araport11)	protein_coding	NUCLEAR ASSEMBLY FACTOR 1 (NAF1)	(ATNAF1);NUCLEAR ASSEMBLY FACTOR 1 (NAF1)	0.086754	0.787521	0.112496	0.88184	3.95818	3.72829	4.06126	4.17428	4.08482	3.72132	3.94074	3.92099	4.17334
AT1G03540	Pentatricopeptide repeat (PPR-like) superfamily protein;(source:Araport11)	protein_coding			-0.132294	0.827761	-0.000836585	0.999747	1.37671	0.831485	0.99802	0.873795	1.03305	0.833798	1.0042	0.735509	1.35442
AT1G03550	Secretory carrier membrane protein (SCAMP) family protein;(source:Araport11)	protein_coding	SECRETORY CARRIER MEMBRANE PROTEIN 4 (SCAMP4)	(ATSCAMP4);SECRETORY CARRIER MEMBRANE PROTEIN 4 (SCAMP4)	0.148114	0.865881	-0.302565	0.884587	0.126163	0.546755	-0.481973	0.724418	-0.0351234	0.0968325	-0.402977	0.0218134	-0.151468
AT1G03560	Pentatricopeptide repeat (PPR-like) superfamily protein;(source:Araport11)	protein_coding			-0.138492	0.651117	-0.0542631	0.952461	3.40261	3.09183	3.17097	3.26949	2.93549	3.00619	3.06781	3.32632	3.09342
AT1G03590	Protein phosphatase 2C family protein;(source:Araport11)	protein_coding			0.0671068	0.790069	0.108923	0.848107	3.88657	4.01095	3.99461	4.15495	3.87177	4.07117	4.12603	3.95916	4.13245
AT1G03600	PSB27 is a chloroplast lumen localized protein that is involved in adaptation to changes in light intensity.	protein_coding	(PSB27)	(PSB27)	-0.095728	0.679723	-0.146715	0.773974	8.79358	8.90646	8.99898	8.7859	8.93168	8.69398	8.98831	8.59667	8.67419
AT1G03610	plant/protein (DUF789);(source:Araport11)	protein_coding			0.0100546	0.970151	0.0925967	0.86782	4.17807	4.43251	4.4173	4.23538	4.39222	4.44624	4.48073	4.4943	4.35188
AT1G03620	Can interfere with MCR and ELMOD_A activities, changing aperture morphology and producing new aperture patterns of developing pollen grains.	protein_coding	ENGULFMENT AND CELL MOTILITY (ELMO) DOMAIN E (ELMOD_E)	ENGULFMENT AND CELL MOTILITY (ELMO) DOMAIN E (ELMOD_E);ENGULFMENT AND CELL MOTILITY (ELMO) DOMAIN F (ELMOD_F)	0.661576	0.363664	0.381062	0.844849	-0.644356	0.319984	-0.337583	0.152511	0.738601	0.59279	0.202744	0.50724	-0.0404369
AT1G03630	Encodes for a protein with protochlorophyllide oxidoreductase activity. The enzyme is NADPH- and light-dependent.	protein_coding	PROTOCHLOROPHYLLIDE OXIDOREDUCTASE C (POR C)	PROTOCHLOROPHYLLIDE OXIDOREDUCTASE C (POR C); (PORC)	-0.108205	0.52052	-0.0398352	0.929898	8.40565	8.40553	8.44049	8.38354	8.39344	8.15003	8.45433	8.33306	8.34471
AT1G03650	Acyl-CoA N-acyltransferases (NAT) superfamily protein;(source:Araport11)	protein_coding			0.339268	0.591111	0.152099	0.93199	-0.0879622	0.696133	0.224296	0.724418	0.502533	0.742168	0.431013	0.50724	0.490078
AT1G03660	Ankyrin-repeat containing protein;(source:Araport11)	protein_coding			1.21715	0.288829	0.333434	0.9243	-2.40989	-0.986677	-1.27047	-0.809015	-0.741392	0.59279	-1.46711	-0.921603	-1.09488
AT1G03680	Encodes a m-type thioredoxin (Trx-m1) localized in chloroplast stroma.	protein_coding	THIOREDOXIN M-TYPE 1 (THM1)	ABC TRANSPORTER OF THE MITOCHONDRION 1 (ATM1);ARABIDOPSIS THIOREDOXIN M-TYPE 1 (ATM1);THIOREDOXIN M-TYPE 1 (TRX-M1);THIOREDOXIN M-TYPE 1 (THM1);THIOREDOXIN M-TYPE 1 (ATHM1)	-0.106715	0.568792	-0.0846329	0.851866	8.36671	8.44806	8.55651	8.45617	8.44205	8.15281	8.40452	8.37072	8.34215
AT1G03687	DTW domain-containing protein;(source:Araport11)	protein_coding			-0.00424107	0.989051	0.0421937	0.953272	3.51136	3.66324	3.58751	3.59769	3.73519	3.45168	3.69917	3.58253	3.6183
AT1G03710	Cystatin/monellin superfamily protein;(source:Araport11)	protein_coding			0.58928	0.847389	-0.50888	0.957563	-0.644356	-1.53416	-1.02946	-1.59751	-2.18196	1.9713	-1.75661	-0.53458	-2.4734
AT1G03730	pyrroline-5-carboxylate reductase;(source:Araport11)	protein_coding			-0.123601	0.748222	-0.270488	0.751617	2.23397	2.11412	2.45001	2.30938	1.97646	2.08755	1.94383	1.88575	2.09949
AT1G03740	Protein kinase superfamily protein;(source:Araport11)	protein_coding			-0.0995535	0.568711	-0.0812544	0.8493	5.47885	5.45102	5.44128	5.46956	5.25742	5.34379	5.31306	5.44808	5.37084
AT1G03750	switch 2;(source:Araport11)	protein_coding	SWITCH 2 (SWI2)	SWITCH 2 (SWI2);SUCROSE NON-FERMENTING 2 (SNF2);CHROMATIN REMODELING 9 (CHR9)	-0.130244	0.702285	-0.172356	0.833629	2.76803	2.57918	2.56472	2.5053	2.44531	2.54614	2.58916	2.59713	2.19336
AT1G03760	URI analog; prefoldinRPB5 interactor; interacts with prefoldin 2 (PFD2) and PFD6, two &#946;-type PFD members that modulate actin and tubulin patterning in roots.	protein_coding	(SARL)	(SARL);PREFOLDINRPB5 INTERACTOR (URI)	0.234273	0.547414	0.285201	0.751115	2.27941	2.31229	2.28133	2.30938	2.42853	2.81705	2.40438	2.8778	2.4993
AT1G03770	Encodes a nuclear localized protein with similarity to animal polycomb repressive core complex1 (PRC1) core component RING.Appears to function redundantly with ATRING1a, a close paralog. Both interact physically with CLF and LHP1 and appear to function together to repress class I KNOX gene expression.	protein_coding	RING 1B (RING1B)	RING 1B (RING1B)	0.200314	0.613866	0.0699517	0.95343	1.83804	1.58557	1.71304	1.88557	1.8051	1.99134	1.89364	1.60678	1.77453
AT1G03780	Homolog of vertebrate TPX2. Protein has three domains involved in nuclear targeting, one in nuclear export and two in microtubule binding. Involved in mitotic spindle assembly during late prophase and early prometaphase.	protein_coding	TARGETING PROTEIN FOR XKLP2 (TPX2)	TARGETING PROTEIN FOR XKLP2 (TPX2); (ATTPX2)	0.268594	0.36809	0.330796	0.612743	3.89389	3.36902	3.34156	3.68789	3.75551	3.91209	3.82501	4.0182	3.72431
AT1G03820	E6-like protein;(source:Araport11)	protein_coding			0.156921	0.782942	0.335213	0.782225	2.23397	1.75408	1.77789	1.88557	2.21035	2.08755	1.70282	2.51751	2.571
AT1G03830	Assembles liquid?liquid phase separation (LLPS)-driven condensates within the nucleus to protect against infection and autoimmunity. Pseudo-GTPase which sequesters catalytically active GBPL3 under basal conditions but is displaced by GBPL3 LLPS when it enters the nucleus following immune cues to drive the formation of unique membraneless organelles.	protein_coding	GUANYLATE-BINDING PROTEIN-LIKE 1 (GBPL1)	GUANYLATE-BINDING PROTEIN-LIKE 1 (GBPL1)	0.111975	0.725061	0.26997	0.687438	3.84183	3.30843	3.45498	3.77278	3.52243	3.58292	3.62421	3.87381	3.87356
AT1G03840	MGP is a nuclear-localized putative transcription factor with three zinc finger domains. MGP can interact with three proteins implicated in root patterning: SCR, SHR, and JKD in Y2H assays, and these interactions depend on the first zinc finger in MGP. MGP appears to be a direct transcriptional target of SHR and SCR, based on promoter binding assays, though it is not expressed in the QC, based on…	protein_coding	MAGPIE (MGP)	MAGPIE (MGP);INDETERMINATE DOMAIN 3 (IDD3)	0.289966	0.800886	0.775047	0.73581	-0.339501	-1.14714	-1.27047	-0.809015	0.220134	-1.28168	-0.402977	0.235938	-0.271762
AT1G03850	Encodes glutaredoxin ATGRXS13, required to facilitate Botrytis cinerea infection of Arabidopsis thaliana plants. Sylvain La Camera et al (2011, PMID:21756272) reported a third splice variant in addition to the two annotated in TAIR10. It is a member of the CC-type glutaredoxin (ROXY) family that has been shown to interact with the transcription factor TGA2 and suppress ORA59 promoter activity.	protein_coding	GLUTAREDOXIN 13 (GRXS13)	GLUTAREDOXIN 13 (GRXS13);GLUTAREDOXIN 13 (ATGRXS13); (ROXY18)	1.10277	0.393645	-0.436494	0.920573	0.553584	1.27319	1.24738	1.78855	1.48641	3.08289	0.688171	-0.0984808	1.18196
AT1G03860	prohibitin 2	protein_coding	PROHIBITIN 2 (PHB2)	PROHIBITIN 2 (ATPHB2);PROHIBITIN 2 (PHB2)	0.0542281	0.787765	0.0344538	0.948873	5.95205	5.70864	5.89124	5.87306	5.814	6.01417	5.9008	5.83431	5.90771
AT1G03870	fasciclin-like arabinogalactan-protein 9 (Fla9). Possibly involved in embryogenesis and seed development.	protein_coding	FASCICLIN-LIKE ARABINOOGALACTAN 9 (FLA9)	FASCICLIN-LIKE ARABINOOGALACTAN 9 (FLA9)	-0.124356	0.406904	-0.0329182	0.935839	6.69182	6.76575	6.81651	6.61681	6.6341	6.65024	6.79328	6.72724	6.65434
AT1G03900	member of NAP family, an heterogeneous subfamily of the ATP-binding Cassette (ABC) superfamily of membrane transporters. The NAPs proteins are characterized by having only one nucleotide-binding folds (NBFs) domain.	protein_coding	ATP-BINDING CASSETTE I18 (ABCI18)	NON-INTRINSIC ABC PROTEIN 4 (ATNAP4);NON-INTRINSIC ABC PROTEIN 4 (NAP4);ATP-BINDING CASSETTE I18 (ABCI18)	0.0452185	0.803323	0.0143037	0.974707	5.83899	5.84021	5.85036	5.86564	5.89561	5.90353	5.73435	5.91031	5.93175
AT1G03905	P-loop containing nucleoside triphosphate hydrolases superfamily protein;(source:Araport11)	protein_coding	ATP-BINDING CASSETTE I19 (ABCI19)	ATP-BINDING CASSETTE I19 (ABCI19);NON-INTRINSIC ABC PROTEIN 4 (ATNAP4)	0.16663	0.85986	-0.34104	0.88291	-0.644356	0.319984	0.761953	0.30061	0.62539	0.0968325	-0.839076	0.235938	0.158872
AT1G03910	Encodes the Arabidopsis homolog of a conserved eukaryotic protein without known functional domains. The protein that localizes to nuclear speckles and colocalizes with known splicing proteins.	protein_coding	CACTIN (CTN)	CACTIN (CTN)	-0.181532	0.290943	-0.0426321	0.927079	5.75703	5.57516	5.6763	5.52143	5.45466	5.47943	5.52158	5.71446	5.64243
AT1G03920	Ubiquitously expressed protein kinase.	protein_coding	NUCLEAR DBF2-RELATED 2 (NDR2)	NUCLEAR DBF2-RELATED 2 (NDR2)	0.242547	0.725431	0.457483	0.754805	0.312576	0.915143	0.824689	0.615483	1.1192	1.11521	1.05074	0.735509	1.68041
AT1G03930	Phosphorylates serine, threonine, and tyrosine	protein_coding	DUAL SPECIFICITY KINASE 1 (ADK1)	DUAL SPECIFICITY KINASE 1 (ADK1);CASEIN KINASE I-LIKE 9 ALPHA (CKL9ALPHA);CASEIN KINASE I-LIKE 9 BETA (CKL9BETA)	-0.0794699	0.661566	-0.00402538	0.994098	6.02223	6.04675	6.03082	6.0717	5.95246	5.84003	5.92911	6.02811	6.13319
AT1G03940	HXXXD-type acyl-transferase family protein;(source:Araport11)	protein_coding			0.173009	0.715722	0.232218	0.835632	1.45801	1.42361	1.67949	1.62956	1.38572	1.99134	1.78771	1.71781	1.71247
AT1G03950	vacuolar protein sorting-associated protein 2.3;(source:Araport11)	protein_coding	VACUOLAR PROTEIN SORTING-ASSOCIATED PROTEIN 2.3 (VPS2.3)	VACUOLAR PROTEIN SORTING-ASSOCIATED PROTEIN 2.3 (VPS2.3)	0.0583945	0.901358	-0.13194	0.906141	3.18107	3.71084	3.40453	3.36512	3.25385	3.89624	3.31664	3.20451	3.44785
AT1G03960	Calcium-binding EF hand family protein;(source:Araport11)	protein_coding			0.00770901	0.975842	0.00726494	0.991255	3.81893	3.8502	3.93898	3.79793	3.94437	3.88557	3.84495	3.8658	3.91548
AT1G03970	encodes a basic leucine zipper G-box binding factor that can bind to G-box motifs only as heterodimers with GBF2 or GBF3. A single amino acid change can confer G-box binding as homodimers.	protein_coding	G-BOX BINDING FACTOR 4 (GBF4)	G-BOX BINDING FACTOR 4 (GBF4)	0.266829	0.351347	-0.0733585	0.932535	3.04297	2.74839	2.94958	3.06718	3.28214	3.14682	2.75294	2.69084	3.01846
AT1G03980	Encodes a protein with phytochelatin synthase activity which binds Cd2+ and Cd-glutathione complexes with high affinity. The protein has been postulated to be involved in Cd2+ tolerance. AtPCS2 expression appears to be less than that of AtPCS1, explaining the inability of endogenous AtPCS2 to substitute for AtPCS1 in the cad1-3 mutant (AtPCS1 null).	protein_coding			0.787131	0.400138	-0.317341	0.917573	-0.483891	-1.77517	-1.55998	-0.809015	-0.345464	-0.433682	-1.75661	-1.81469	-1.33589
AT1G03990	Long-chain fatty alcohol dehydrogenase family protein;(source:Araport11)	protein_coding			0.373496	0.298587	0.343849	0.672385	1.95468	2.06002	1.87001	2.45876	2.2868	2.29525	2.12874	2.32047	2.51756
AT1G04000	hypothetical protein;(source:Araport11)	protein_coding			-0.154915	0.599209	-0.212173	0.753272	3.19299	3.19585	3.17097	3.28735	2.93549	2.88289	2.97433	2.84556	3.09342
AT1G04007	Natural antisense transcript overlaps with AT1G01160;(source:Araport11)	antisense_long_noncoding_rna			0.0571977	0.963979	0.0875467	0.975065	-1.03138	-1.14714	0.128081	-0.809015	-0.901857	-0.330589	0.0276575	-0.921603	-1.09488
AT1G04010	Encodes aphosphoserine aminotransferase, the second enzyme of the phosphorylation pathway of L-serine biosynthesis.	protein_coding	PHOSPHOLIPID STEROL ACYL TRANSFERASE 1 (PSAT1)	PHOSPHOLIPID STEROL ACYL TRANSFERASE 1 (PSAT1); (ATPSAT1);ENHANCED RESPONSE TO PHYTOPHTHORA 1 (ERP1)	0.064624	0.834639	0.045865	0.957563	3.1447	3.08281	3.17097	3.2962	3.03859	3.2335	3.33556	3.02901	3.12949
AT1G04020	Encodes a protein containing two tandem BRCA1 C-Terminal (BRCT) domains, which function in phosphorylation-dependent protein-protein interactions. Loss of function mutations cause defects in meristem organization due to failure to repress WUS. BARD1 binds to WUS promoter and over expression of BARD reduces the extent of WUS expression.	protein_coding	BREAST CANCER ASSOCIATED RING 1 (BARD1)	(ATBARD1);BREAST CANCER ASSOCIATED RING 1 (BARD1);REPRESSOR OF WUSCHEL1 (ROW1)	0.150914	0.533028	0.139566	0.811679	3.8569	3.64498	3.50372	3.9232	3.75551	3.77433	3.79114	3.75734	3.86645
AT1G04030	eisosome protein;(source:Araport11)	protein_coding			0.45094	0.325306	0.0725882	0.962289	1.64322	1.92527	1.83996	2.25594	2.32356	2.22928	1.54919	2.53783	1.68041
AT1G04037	None;(source:Araport11)	long_noncoding_rna			-0.390912	0.795632	-0.359941	0.9243	-0.824928	-0.590748	-1.02946	-0.198961	-0.345464	-2.86664	-1.46711	-1.45212	-0.547397
AT1G04040	HAD superfamily, subfamily IIIB acid phosphatase;(source:Araport11)	protein_coding			-0.409472	0.0159569	-0.084854	0.826414	7.30401	7.39771	7.25772	6.92141	7.02784	6.78549	7.24807	7.20966	7.24873
AT1G04050	Encodes SUVR1, one of the four closely related Arabidopsis SUVR proteins that belong to the SU(VAR)3-9 subgroup of SET-domain proteins. Proteins containing the evolutionarily conserved SET domain are involved in regulation of eukaryotic gene expression and chromatin structure through their histone lysine methyltransferase (HMTase) activity. SUVR1, SUVR2 and SUVR4 proteins contain a novel domain a…	protein_coding	HOMOLOG OF SU(VAR)3-9 1 (SUVR1)	HOMOLOG OF SU(VAR)3-9 1 (SUVR1);SET DOMAIN PROTEIN 13 (SDG13)	0.111617	0.797987	0.173529	0.864133	1.71113	1.96507	2.21261	2.23768	2.02191	1.9713	2.03925	2.29682	2.09949
AT1G04070	Subunit of the TOM complex, a translocase in the outer mitochondrial membrane that selectively allows proteins with a mitochondrial targeting sequence to enter the mitochondrion.	protein_coding	TRANSLOCASE OF OUTER MEMBRANE 22-I (TOM22-I)	(ATTOM22-I);TRANSLOCASE OF OUTER MEMBRANE 22-I (TOM22-I)	0.272896	0.536091	-0.153314	0.907784	1.41793	1.66021	2.06452	1.99834	1.77886	2.14235	1.5164	1.35524	1.77453
AT1G04080	Encodes a U1 small nuclear ribonucleoprotein (snRNP) factor involved in alternative splicing.	protein_coding	(PRP39A)	(PRP39A); (PRP39)	0.095088	0.580723	0.0897908	0.821249	6.78733	6.70019	6.64133	6.84732	6.76431	6.80189	6.66918	6.80579	6.92449
AT1G04090	vacuolar sorting-associated protein (DUF946);(source:Araport11)	protein_coding			-0.0275059	0.979669	0.448638	0.821249	-0.339501	-0.711042	-0.481973	-0.198961	-1.28888	-0.234373	-0.171651	0.235938	-0.271762
AT1G04100	Auxin induced gene, IAA10 (IAA10).	protein_coding	INDOLEACETIC ACID-INDUCED PROTEIN 10 (IAA10)	INDOLEACETIC ACID-INDUCED PROTEIN 10 (IAA10)	-0.0228113	0.973252	0.0552026	0.972835	0.996102	0.87392	1.05146	1.17188	1.03305	0.64432	1.26329	0.587411	1.13541
AT1G04110	Initially identified as a mutation affecting stomatal development and distribution. Encodes a protein similar to serine proteases.	protein_coding	STOMATAL DENSITY AND DISTRIBUTION 1 (SDD1)	STOMATAL DENSITY AND DISTRIBUTION 1 (SDD1); (ATSDD1)	0.0402024	0.943569	0.211239	0.85361	3.61248	2.82609	3.058	2.90306	3.28214	3.32318	3.49553	3.4917	3.04388
AT1G04120	encodes a high-affinity inositol hexakisphosphate transporter that plays a role in guard cell signaling and phytate storage. It is a member of MRP subfamily / ABC transporter subfamily C.	protein_coding	ATP-BINDING CASSETTE C5 (ABCC5)	MULTIDRUG RESISTANCE-ASSOCIATED PROTEIN 5 (MRP5);ATP-BINDING CASSETTE C5 (ABCC5);MULTIDRUG RESISTANCE PROTEIN 5 (MRP5);ARABIDOPSIS THALIANA ATP-BINDING CASSETTE C5 (ATABCC5);MULTIDRUG RESISTANCE-ASSOCIATED PROTEIN 5 (ATMRP5)	-0.0950788	0.680086	-0.0409303	0.949945	6.23469	5.97668	5.99205	5.89507	5.80753	6.20428	6.04859	6.04596	5.98029
AT1G04130	Encodes one of the 36 carboxylate clamp (CC)-tetratricopeptide repeat (TPR) proteins (Prasad 2010, Pubmed ID: 20856808). Interacts with Hsp90/Hsp70 as co-chaperone.	protein_coding	TETRATRICOPEPTIDE REPEAT 2 (TPR2)	TETRATRICOPEPTIDE REPEAT 2 (TPR2); (AtTPR2)	0.104945	0.724465	0.248033	0.693099	3.00289	2.89982	2.73771	3.10796	2.86243	2.98636	3.10137	3.17886	3.11756
AT1G04140	Transducin family protein / WD-40 repeat family protein;(source:Araport11)	protein_coding			-0.102606	0.527914	-0.0812987	0.834682	6.59292	6.50391	6.58355	6.51718	6.35664	6.49486	6.42936	6.43933	6.56497
AT1G04160	Encodes a member of the type XI myosin protein family involved in root hair elongation.	protein_coding	MYOSIN XI B (XIB)	ARABIDOPSIS THALIANA MYOSIN XI B (ATXIB); (MYO11B1);MYOSIN XI B (XIB);MYOSIN XI-8 (XI-8);MYOSIN XI B (XI-B)	-0.214237	0.300151	-0.0327182	0.959161	4.36358	4.27517	4.32809	4.15495	4.06867	4.08988	4.29987	4.43053	4.13837
AT1G04170	protein synthesis initiation factor eIF2 gamma The mRNA is cell-to-cell mobile.	protein_coding	EUKARYOTIC TRANSLATION INITIATION FACTOR 2 GAMMA SUBUNIT (EIF2 GAMMA)	EUKARYOTIC TRANSLATION INITIATION FACTOR 2 GAMMA SUBUNIT (EIF2 GAMMA)	-0.00914749	0.964321	0.0292964	0.950706	7.0126	6.79641	6.85835	6.81072	6.91569	6.90979	6.95266	6.91663	6.88195
AT1G04180	YUCCA 9;(source:Araport11)	protein_coding	YUCCA 9 (YUC9)	(YUCCA9);YUCCA 9 (YUC9)	-0.30911	0.770662	-0.336717	0.900213	-0.208256	-0.986677	0.314494	-0.53338	-0.131339	-1.28168	-0.839076	-0.0984808	-1.09488
AT1G04187	None;(source:Araport11)	small_nucleolar_rna			0.276702	0.805861	0.453502	0.858983	-1.56189	-0.479717	-1.55998	-0.664625	-0.597002	-1.28168	-0.402977	-1.16261	-0.547397
AT1G04190	Encodes one of the 36 carboxylate clamp (CC)-tetratricopeptide repeat (TPR) proteins (Prasad 2010, Pubmed ID: 20856808) with potential to interact with Hsp90/Hsp70 as co-chaperones.	protein_coding	TETRATRICOPEPTIDE REPEAT 3 (TPR3)	TETRATRICOPEPTIDE REPEAT 3 (TPR3)	0.0753282	0.701167	0.110468	0.80934	4.78191	4.74696	4.69006	4.69627	4.91907	4.83241	4.78942	4.8476	4.9172
AT1G04200	dyggve-melchior-clausen syndrome protein;(source:Araport11)	protein_coding			0.0655722	0.720826	0.0343419	0.946401	4.88473	5.05657	5.03331	5.05289	5.04273	5.08406	4.97885	5.08704	5.02645
AT1G04210	Encodes a putative Raf-related kinase.	protein_coding			-0.0430324	0.842305	0.00384381	0.994838	6.06016	5.71449	5.85788	5.88484	5.73775	5.86739	5.88964	5.87481	5.86734
AT1G04217	None;(source:Araport11)	small_nucleolar_rna			1.61324	0.415249	0.592079	0.921257	-1.56189	-0.986677	-4.7299	-0.809015	0.0550744	-1.28168	-1.01965	-0.921603	-3.21036
AT1G04220	Encodes KCS2, a member of the 3-ketoacyl-CoA synthase family involved in the biosynthesis of VLCFA (very long chain fatty acids).	protein_coding	3-KETOACYL-COA SYNTHASE 2 (KCS2)	3-KETOACYL-COA SYNTHASE 2 (KCS2);DAISY (DAISY)	-1.14568	0.231107	-0.93654	0.656624	0.222378	0.493316	0.942525	0.369323	-0.345464	-1.72914	0.0276575	-0.53458	-0.707862
AT1G04230	rRNA-processing EFG1-like protein (DUF2361);(source:Araport11)	protein_coding			0.0027971	0.994041	-0.020701	0.982196	2.83042	3.12734	3.08388	3.01452	3.20544	2.88289	2.92521	3.09906	3.00558
AT1G04240	SHY2/IAA3 regulates multiple auxin responses in roots. It is induced rapidly by IAA, and has been shown to be phosphorylated by oat phytochrome A in vitro.	protein_coding			-0.137993	0.45427	0.0460702	0.926341	5.30298	5.32286	5.18448	5.14641	5.20913	5.05103	5.22448	5.28033	5.45142
AT1G04250	Transcription regulator acting as repressor of auxin-inducible gene expression. Auxin-inducible AUX/IAA gene. Short-lived nuclear protein with four conserved domains. Domain III has homology to beta alpha alpha dimerization and DNA binding domains. Involved in auxin signaling and is a positive modulator of natural leaf senescence. Auxin induces the degradation of the protein in a dosage-dependent…	protein_coding	AUXIN RESISTANT 3 (AXR3)	AUXIN RESISTANT 3 (AXR3);INDOLE-3-ACETIC ACID INDUCIBLE 17 (IAA17); (ATIAA17)	-0.0601661	0.834923	0.0611898	0.929898	5.19448	5.46323	5.23733	5.32135	5.43799	4.98511	5.49237	5.28334	5.31451
AT1G04260	Encodes protein that interacts with CaMV movement protein. Colocalizes in the cytoplasm with the movement protein. Has similarity to mammalian proteins (such as the rat PRA1) which have been described as rab acceptors.	protein_coding	CAMV MOVEMENT PROTEIN INTERACTING PROTEIN 7 (MPI7)	MP-INTERACTING 1 (MPI1);CAMV MOVEMENT PROTEIN INTERACTING PROTEIN 7 (MPI7);CAMV MOVEMENT PROTEIN INTERACTING PROTEIN 7 (MPIP7); (MPIP1);PRENYLATED RAB ACCEPTOR 1.D (PRA1.D); (MPI1)	0.200715	0.479857	-0.0795574	0.9243	2.94766	2.81524	2.81699	2.90306	3.10344	3.15573	2.91266	2.67258	2.72038
AT1G04267	None;(source:Araport11)	small_nucleolar_rna			1.1663	0.5025	1.3177	0.741947	-4.73182	-0.479717	-1.92255	-1.3565	-0.901857	-0.940642	-0.282683	-1.45212	-1.09488
AT1G04270	Encodes cytosolic ribosomal protein S15.	protein_coding	CYTOSOLIC RIBOSOMAL PROTEIN S15 (RPS15)	CYTOSOLIC RIBOSOMAL PROTEIN S15 (RPS15);RIBOSOMAL PROTEIN US19U (US19U)	-0.0514888	0.737689	-0.0339728	0.930494	8.1213	8.11647	8.06553	8.06443	8.09366	7.99087	8.06268	8.1272	8.01183
AT1G04273	None;(source:Araport11)	small_nucleolar_rna			0.171813	0.909096	-0.550046	0.877626	-0.824928	-0.986677	-2.40797	-1.59751	-0.465758	-1.48813	-1.2261	-3.03708	-1.6254
AT1G04277	None;(source:Araport11)	small_nucleolar_rna			0.665632	0.598361	0.209063	0.959103	-2.40989	-1.14714	-1.55998	-0.53338	-1.52989	-0.940642	-2.60461	-0.921603	-0.707862
AT1G04280	Encodes a mitochondrial CaM/Ca2+-dependent NAD+ kinase.	protein_coding	NAD KINASE-CAM DEPENDENT (NADKC)	NAD KINASE-CAM DEPENDENT (NADKC)	0.154388	0.515394	-0.0211527	0.975065	4.36358	4.49841	4.30627	4.4127	4.43485	4.793	4.36578	4.43053	4.33653
AT1G04290	Thioesterase superfamily protein;(source:Araport11)	protein_coding			0.0792622	0.946724	0.173112	0.952461	-0.644356	-0.711042	-0.82301	-1.15005	-0.234432	-0.544714	-1.2261	0.235938	-0.547397
AT1G04300	Encodes MUSE13, a TRAF domain protein. Regulates the turnover of nucleotide-binding domain and leucine-rich repeat-containing (NLR) immune receptors SNC1 and RPS2. Loss of both MUSE13 and MUSE14 leads to enhanced pathogen resistance, NLR accumulation, and autoimmunity.In addition, MUSE13/14 physically interact with ATG6 and appear to regulate ATG6 ubiquitination and thus formation of autophagosom…	protein_coding	(MUSE13)	(MUSE13);TUMOR NECROSIS FACTOR RECEPTOR-ASSOCIATED FACTOR 1B (TRAF1B)	-0.0530855	0.785213	0.0931569	0.821249	5.79664	5.9397	5.91666	5.92676	5.78629	5.78513	5.87031	5.98806	6.08042
AT1G04310	encodes an ethylene receptor related to bacterial two-component histidine kinases.	protein_coding	ETHYLENE RESPONSE SENSOR 2 (ERS2)	ETHYLENE RESPONSE SENSOR 2 (ERS2)	-0.112642	0.82827	-0.147902	0.91145	2.08836	1.61089	1.74583	1.81342	1.45362	1.75394	1.30228	1.94781	1.74383
AT1G04323	None;(source:Araport11)	long_noncoding_rna			-0.441879	0.68551	0.108527	0.9701	-1.03138	-0.986677	-0.206338	-0.969479	-2.18196	-0.544714	-0.678611	-0.374115	-0.888434
AT1G04340	HR-like lesion-inducing protein-like protein;(source:Araport11)	protein_coding			-0.0503606	0.841027	-0.0028661	0.996082	3.81121	3.96261	3.98091	3.78541	3.8593	3.96372	4.00715	3.91323	3.83038
AT1G04350	encodes a protein whose sequence is similar to 2-oxoglutarate-dependent dioxygenase	protein_coding			-0.149952	0.369425	-0.0288932	0.953789	5.72659	5.75337	5.90219	5.62166	5.66083	5.64669	5.86869	5.741	5.6794
AT1G04357	None;(source:Araport11)	long_noncoding_rna			-0.696268	0.555046	-1.47719	0.597025	-0.644356	-1.14714	-0.206338	-1.15005	-0.597002	-2.38121	-2.11918	-1.16261	-3.21036
AT1G04360	RING/U-box superfamily protein;(source:Araport11)	protein_coding	ARABIDOPSIS TOXICOS EN LEVADURA 1 (ATL1)	ARABIDOPSIS TOXICOS EN LEVADURA 1 (ATL1)	-0.214037	0.751805	0.321452	0.821249	0.312576	1.39475	0.88481	0.873795	0.502533	0.742168	1.37724	1.10588	1.22704
AT1G04390	BTB/POZ domain-containing protein;(source:Araport11)	protein_coding			0.218841	0.407644	0.126456	0.855366	3.52085	3.4762	3.4941	3.66757	3.71458	3.75687	3.3818	3.61158	3.88767
AT1G04400	Blue light receptor mediating blue-light regulated cotyledon expansion and flowering time. Positive regulator of the flowering-time gene CONSTANS. This gene possesses a light-induced CNT2 N-terminal homodimerisation domain.Involved in blue-light induced stomatal opening. Involved in triggering chromatin decondensation. An 80-residue motif (NC80) is sufficient to confer CRY2's physiological functi…	protein_coding	CRYPTOCHROME 2 (CRY2)	CRYPTOCHROME 2 (CRY2); (FHA); (AT-PHH1); (PHH1); (ATCRY2)	-0.0331573	0.837464	-0.0717827	0.834619	7.1281	7.04006	7.07866	7.08676	7.04994	7.00957	6.99716	7.00777	7.02525
AT1G04410	predicted to encode a cytosolic malate dehydrogenase. Together with GS1 indispensable for Arabidopsis to metabolize HCHO.	protein_coding	CYTOSOLIC-NAD-DEPENDENT MALATE DEHYDROGENASE 1 (c-NAD-MDH1)	CYTOSOLIC-NAD-DEPENDENT MALATE DEHYDROGENASE 1 (c-NAD-MDH1); (NDH1)	-0.0864126	0.591958	-0.101258	0.782225	9.53767	9.40151	9.44057	9.348	9.3538	9.41905	9.47347	9.30749	9.29553
AT1G04420	NAD(P)-linked oxidoreductase superfamily protein;(source:Araport11)	protein_coding			-0.147186	0.426702	-0.0648392	0.889993	7.34065	7.32883	7.50761	7.41194	7.2452	7.07792	7.3781	7.29719	7.30501
AT1G04425	other_RNA;(source:Araport11)	other_rna			0.575802	0.288829	0.553391	0.648188	0.625734	1.10525	0.696364	1.20984	1.61059	1.44079	1.4485	1.05038	1.64762
AT1G04430	S-adenosyl-L-methionine-dependent methyltransferases superfamily protein;(source:Araport11)	protein_coding			-0.30037	0.0519516	-0.1343	0.688009	7.66879	7.61773	7.58949	7.26132	7.40327	7.31053	7.57056	7.46972	7.43199
AT1G04440	Member of CKL gene family (CKL-C group).	protein_coding	CASEIN KINASE LIKE 13 (CKL13)	CASEIN KINASE LIKE 13 (CKL13)	-0.0390581	0.841616	-0.0131337	0.979449	5.97468	6.14964	6.08468	6.0272	5.9392	6.12828	5.99307	6.0495	6.13319
AT1G04467	Natural antisense transcript overlaps with AT1G06460;(source:Araport11)	antisense_long_noncoding_rna			0.215364	0.760768	0.116562	0.954288	-0.208256	0.319984	0.555502	0.615483	0.436945	0.303283	0.62805	0.332154	0.0626566
AT1G04477	Natural antisense transcript overlaps with AT1G06515;(source:Araport11)	antisense_long_noncoding_rna			0.399865	0.654647	-0.256474	0.923437	-1.56189	-0.376623	-0.481973	-0.198961	-0.345464	-0.544714	-0.839076	-1.16261	-1.09488
AT1G04480	Ribosomal protein L14p/L23e family protein;(source:Araport11)	protein_coding	RIBOSOMAL PROTEIN UL14X (UL14X)	RIBOSOMAL PROTEIN UL14X (UL14X)	0.116785	0.595227	-0.0732902	0.896002	6.31735	6.3943	6.37797	6.42637	6.4696	6.54487	6.5608	6.09649	6.20538
AT1G04490	hypothetical protein (DUF3527);(source:Araport11)	protein_coding			0.0813807	0.958885	0.125867	0.97228	-1.27239	-0.025151	-1.02946	-1.3565	-0.901857	0.303283	-1.46711	0.422351	-0.547397
AT1G04510	Encodes MAC3A, a U-box proteins with homology to the yeast and human E3 ubiquitin ligase Prp19. Associated with the MOS4-Associated Complex (MAC). Involved in plant innate immunity. Regulator of flowering time.	protein_coding	MOS4-ASSOCIATED COMPLEX 3A (MAC3A)	MOS4-ASSOCIATED COMPLEX 3A (MAC3A);PLANT U-BOX 59 (PUB59)	0.00309674	0.98852	0.0395327	0.930494	5.83138	5.64574	5.73465	5.68031	5.76974	5.76344	5.82417	5.79686	5.70153
AT1G04520	Encodes a plasmodesmal protein that may be involved in the intercellular movement of molecules through the plasmodesmata.	protein_coding	PLASMODESMATA-LOCATED PROTEIN 2 (PDLP2)	PLASMODESMATA-LOCATED PROTEIN 2 (PDLP2)	0.0281702	0.91965	0.216641	0.657415	3.97209	4.03919	4.06776	4.14518	4.13738	3.89624	4.24589	4.36948	4.12652
AT1G04530	Encodes one of the 36 carboxylate clamp (CC)-tetratricopeptide repeat (TPR) proteins (Prasad 2010, Pubmed ID: 20856808) with potential to interact with Hsp90/Hsp70 as co-chaperones.	protein_coding	TETRATRICOPEPTIDE REPEAT 4 (TPR4)	TETRATRICOPEPTIDE REPEAT 4 (TPR4)	0.045712	0.797593	-0.105028	0.779493	6.01217	6.13554	6.05719	6.08963	6.0761	6.17939	5.94151	6.04418	5.91117
AT1G04540	Calcium-dependent lipid-binding (CaLB domain) family protein;(source:Araport11)	protein_coding			-0.199387	0.64046	0.0731161	0.952883	2.13855	2.61714	2.54622	2.52049	2.0441	2.19513	2.50809	2.24832	2.79713
AT1G04550	IAA12/BDL plays a role in auxin-mediated processes of apical-basal patterning in the embryo. bdl mutants lack a primary root meristem	protein_coding	INDOLE-3-ACETIC ACID INDUCIBLE 12 (IAA12)	BODENLOS (BDL);INDOLE-3-ACETIC ACID INDUCIBLE 12 (IAA12)	0.264384	0.291225	0.0947843	0.887481	3.5582	3.87653	3.88112	4.12048	4.07408	3.94842	4.04213	3.7311	3.83038
AT1G04555	transmembrane protein;(source:Araport11)	protein_coding			0.194122	0.75982	0.0498101	0.97791	1.37671	1.68426	2.06452	1.35245	1.88104	2.41876	2.03925	1.56778	1.61407
AT1G04570	Similar to plastid solute transporters.	protein_coding			0.100623	0.861277	0.0839406	0.957563	1.04954	0.831485	1.24738	1.13288	1.2395	1.00125	1.30228	0.932546	1.03757
AT1G04590	PPR containing-like protein;(source:Araport11)	protein_coding			0.0179796	0.944135	0.0126065	0.983918	4.13546	4.12953	3.98091	4.12048	4.04685	4.14011	4.12059	4.00367	4.16178
AT1G04600	member of Myosin-like proteins	protein_coding	MYOSIN XI A (XIA)	MYOSIN XI A (XIA); (ATXIA); (MYO11A1)	-0.141351	0.87942	-0.105446	0.96499	1.29055	0.598286	1.20084	1.0928	0.220134	1.15128	0.117855	1.2606	1.35442
AT1G04620	Encodes a 7-hydroxymethyl chlorophyll a reductase, an enzyme of the chlorophyll cycle that converts 7-hydroxymethyl chlorophyll a to chlorophyll a.	protein_coding	7-HYDROXYMETHYL CHLOROPHYLL A (HMCHL) REDUCTASE (HCAR)	7-HYDROXYMETHYL CHLOROPHYLL A (HMCHL) REDUCTASE (HCAR)	0.0106935	0.964236	-0.0679087	0.888117	4.83233	4.70644	4.82661	4.85145	4.8546	4.68334	4.77563	4.71111	4.65795
AT1G04630	GRIM-19 protein;(source:Araport11)	protein_coding	MATERNAL EFFECT EMBRYO ARREST 4 (MEE4)	MATERNAL EFFECT EMBRYO ARREST 4 (MEE4)	-0.0237565	0.93148	-0.135223	0.80442	4.4994	4.69761	4.66456	4.63829	4.73007	4.44624	4.5431	4.33506	4.57754
AT1G04635	ribonuclease P family protein / Rpp14 family protein;(source:Araport11)	protein_coding	EMBRYO DEFECTIVE 1687 (EMB1687)	A. THALIANA HOMOLOG OF YEAST POP5 (POP5); (ATPOP5);EMBRYO DEFECTIVE 1687 (EMB1687)	-0.00323607	0.995611	-0.206862	0.883869	0.82277	0.831485	0.99802	0.920338	1.03305	0.694073	0.854821	0.735509	0.414129
AT1G04640	Lipoyltransferase, located in mitochondria but not found in chloroplasts	protein_coding	LIPOYLTRANSFERASE 2 (LIP2)	LIPOYLTRANSFERASE 2 (LIP2)	-0.0163554	0.945143	-0.13456	0.764437	4.90662	4.89081	4.94429	4.95568	4.89179	4.84348	4.94844	4.64708	4.72234
AT1G04650	FLIP is a member of a conserved gene family with wide distribution across taxa. In Arabidopsis, it forms a complex with FIGL1 regulates meiotic crossover formation via RAD51 and DMC1.	protein_coding	FIDGETIN-LIKE-1 INTERACTING PROTEIN (FLIP)	FIDGETIN-LIKE-1 INTERACTING PROTEIN (FLIP)	0.207926	0.593765	-0.117863	0.917849	2.345	2.07828	1.83996	2.32676	2.0875	2.44805	1.84165	1.97787	2.09949
AT1G04660	glycine-rich protein;(source:Araport11)	protein_coding			0.195856	0.709646	0.126225	0.929898	1.497	2.09631	2.01157	1.60127	2.46189	2.21231	2.08469	1.85369	2.09949
AT1G04680	Pectate lyase	protein_coding	(PLL26)	(PLL26)	-0.33196	0.0455209	-0.0931479	0.808463	7.2015	7.13254	7.05678	6.7484	6.88066	6.76672	7.04608	7.11224	6.95413
AT1G04690	potassium channel beta subunit 1;(source:Araport11)	protein_coding	POTASSIUM CHANNEL BETA SUBUNIT 1 (KAB1)	(KV-BETA1);POTASSIUM CHANNEL BETA SUBUNIT 1 (KAB1)	-0.128748	0.394956	-0.11513	0.742867	6.71578	6.55615	6.70212	6.48851	6.5249	6.56924	6.55979	6.5207	6.54285
AT1G04700	Raf-like kinase required for stomatal vapor pressure difference response.	protein_coding	(RAF16)	(RAF16)	-0.140352	0.812783	-0.0199195	0.991255	1.83804	1.66021	0.99802	1.41879	1.54984	1.18647	1.26329	1.85369	1.43349
AT1G04710	EC2.3.1.16 thiolase. Its transcript levels change after inducing MUTE expression in a mute background.	protein_coding	PEROXISOMAL 3-KETOACYL-COA THIOLASE 4 (PKT4)	3-KETO-ACYL-COA THIOLASE 1 (KAT1);PEROXISOMAL 3-KETOACYL-COA THIOLASE 4 (PKT4)	0.0185591	0.939401	0.141321	0.751115	4.2426	4.43605	4.39163	4.41676	4.38355	4.34476	4.55526	4.45744	4.49239
AT1G04730	Necessary for sister chromatid cohesion. Acts in synergy with ETG1.	protein_coding	CHROMOSOME TRANSMISSION FIDELITY 18 (CTF18)	CHROMOSOME TRANSMISSION FIDELITY 18 (CTF18)	0.0577021	0.849691	0.0717847	0.9243	3.44311	3.46236	3.46486	3.56144	3.4742	3.5084	3.26822	3.7399	3.6183
AT1G04750	Encodes vesicle-associated membrane protein 7B (VAMP7B, or VAMP721). Required for cell plate formation.VAMP721 interacts with KAT1 and KC1 K+ channels, affects channel gating and suppresses the K+ current within the physiological voltage range. Post-transcriptionally regulated by CRT1/2 under ER stress.	protein_coding	VESICLE-ASSOCIATED MEMBRANE PROTEIN 721 (VAMP721)	VESICLE-ASSOCIATED MEMBRANE PROTEIN 7B (VAMP7B);VESICLE-ASSOCIATED MEMBRANE PROTEIN 721 (VAMP721); (ATVAMP721); (AT VAMP7B)	0.131178	0.512119	-0.0223144	0.969448	5.82947	5.85749	5.66777	5.73666	5.94805	6.06705	5.82082	5.67602	5.79245
AT1G04760	Member of Synaptobrevin -like protein family; TGN/PM localized.Involved in autophagy, possibly in the process of formation of autophagic vesicles.	protein_coding	VESICLE-ASSOCIATED MEMBRANE PROTEIN 726 (VAMP726)	VESICLE-ASSOCIATED MEMBRANE PROTEIN 726 (ATVAMP726);VESICLE-ASSOCIATED MEMBRANE PROTEIN 726 (VAMP726)	0.801643	0.16434	0.24058	0.881976	0.940607	1.27319	0.99802	1.86192	1.38572	2.37367	1.26329	1.44405	1.3132
AT1G04770	SDI2 is a member of a small family of TPR proteins in Arabidopsis. Like SDI1 it is induced by low sulfer and appears to play a role in negative regulation of glucosinolate biosynthesis.	protein_coding	SULFUR DEFICIENCY INDUCED 2 (SDI2)	SULFUR DEFICIENCY INDUCED 2 (SDI2)	-0.0894972	0.719759	-0.0289708	0.967094	4.05934	4.21867	4.05473	3.90016	3.96196	4.21444	4.20532	4.02542	4.02804
AT1G04780	Ankyrin repeat family protein;(source:Araport11)	protein_coding			-0.145216	0.406459	-0.0165074	0.973452	5.49339	5.44047	5.42871	5.36407	5.29029	5.27189	5.29384	5.48517	5.53895
AT1G04790	RING/U-box superfamily protein;(source:Araport11)	protein_coding			0.0365048	0.867604	0.0515498	0.921257	4.32617	4.50855	4.52984	4.50339	4.49651	4.48562	4.51848	4.50466	4.50617
AT1G04800	glycine-rich protein;(source:Araport11)	protein_coding			0.191092	0.73151	0.314037	0.809288	5.44186	5.64114	5.48806	5.27509	5.87254	6.00434	6.09236	5.89661	5.53223
AT1G04810	26S proteasome regulatory complex, non-ATPase subcomplex, Rpn2/Psmd1 subunit;(source:Araport11)	protein_coding			-0.0795607	0.700315	-0.0292899	0.960802	6.09075	5.90942	5.84847	5.73341	5.81723	6.05282	5.90556	5.91226	5.94023
AT1G04820	Encodes an alpha tubulin isoform that is expressed in roots, leaves and flowers.	protein_coding	TUBULIN ALPHA-4 CHAIN (TUA4)	TUBULIN ALPHA-4 CHAIN (TUA4);TORTIFOLIA 2 (TOR2)	-0.0515772	0.759301	0.0807558	0.827646	8.58262	8.44146	8.39082	8.35867	8.46022	8.44136	8.52042	8.6177	8.51912
AT1G04830	Ypt/Rab-GAP domain of gyp1p superfamily protein;(source:Araport11)	protein_coding			0.0836324	0.730486	-0.111632	0.851474	3.96515	4.10302	3.73362	4.09534	4.0022	3.99878	3.83833	3.82504	3.84492
AT1G04840	Tetratricopeptide repeat (TPR)-like superfamily protein;(source:Araport11)	protein_coding			0.125461	0.85714	-0.104583	0.957664	0.0230691	0.696133	0.88481	0.615483	0.565269	0.833798	0.358863	0.50724	0.490078
AT1G04850	ubiquitin-associated (UBA)/TS-N domain-containing protein;(source:Araport11)	protein_coding			0.0514186	0.807403	-0.0525474	0.920098	6.0987	6.03977	6.06533	5.95498	6.0761	6.3217	5.9781	6.03706	6.03043
AT1G04860	Encodes a ubiquitin-specific protease.	protein_coding	UBIQUITIN-SPECIFIC PROTEASE 2 (UBP2)	UBIQUITIN-SPECIFIC PROTEASE 2 (UBP2); (ATUBP2)	0.0301937	0.895436	0.0683205	0.88907	5.24689	5.03569	5.02666	5.22962	5.01771	5.14123	5.17544	5.09735	5.22843
AT1G04870	Encodes a type I protein arginine methyltransferase based on the At1g04870.2 gene model. PRMT10 can catalyze the asymmetric dimethylation of arginine 3 on histone 4 and can also methylate myelin basic protein in vitro. Mutants lacking PRMT10 flower late due to defects in the autonomous pathway and they have elevated levels of FLC transcripts.	protein_coding	PROTEIN ARGININE METHYLTRANSFERASE 10 (PRMT10)	PROTEIN ARGININE METHYLTRANSFERASE 10 (PRMT10); (ATPRMT10)	0.140485	0.522977	-0.0455722	0.943546	4.45553	4.53523	4.48199	4.43691	4.6309	4.82685	4.39764	4.48387	4.46912
AT1G04900	NADH dehydrogenase ubiquinone complex I, assembly factor-like protein (DUF185);(source:Araport11)	protein_coding			0.00630487	0.986545	0.0968191	0.903788	3.09473	2.92021	2.92115	3.11798	3.0163	2.81705	2.93765	3.07144	3.2103
AT1G04910	O-fucosyltransferase family protein;(source:Araport11)	protein_coding			0.0154357	0.944824	0.010565	0.984632	4.87736	5.00976	5.10457	5.01049	5.05097	4.9801	4.95151	5.04861	5.02963
AT1G04920	Encodes a sucrose-phosphate synthase whose activity is stimulated by Glc-6-P and inhibited by Pi.	protein_coding	SUCROSE PHOSPHATE SYNTHASE 3F (SPS3F)	SUCROSE PHOSPHATE SYNTHASE 3F (ATSPS3F);SUCROSE PHOSPHATE SYNTHASE 3F (SPS3F);SUCROSE PHOSPHATE SYNTHASE B (SPSB); (ATSPSB)	-0.0437242	0.942661	0.213658	0.859885	1.60803	1.61089	1.33619	1.54297	1.1192	1.75394	1.5164	1.8209	1.91892
AT1G04930	Member of the DREAM complex, which represses growth in response to DNA damage, LIN37 type.	protein_coding	LIN37 HOMOLOG A (LIN37A)	LIN37 HOMOLOG A (LIN37A)	0.577242	0.159481	0.332291	0.73847	1.37671	1.33525	1.53689	2.04109	2.10871	1.82266	1.84165	1.64474	1.71247
AT1G04940	Tic20 is believed to function as a component of the protein-conducting channel at the inner envelope membrane. Genes AT1G04940 and AT1G04945 were switched for the TAIR7 genome release to give consistency with MIPs annotation. The Arabidopsis genome encodes four Tic20 homologous proteins, AT1G04940(Tic20-I), AT2G47840(Tic20-II), AT4G03320(Tic20-IV) and AT5G55710(Tic20-V).	protein_coding	TRANSLOCON AT THE INNER ENVELOPE MEMBRANE OF CHLOROPLASTS 20-I (Tic20-I)	TRANSLOCON AT THE INNER ENVELOPE MEMBRANE OF CHLOROPLASTS 20-I (Tic20-I);TRANSLOCON AT THE INNER ENVELOPE MEMBRANE OF CHLOROPLASTS 20 (TIC20);TRANSLOCON AT THE INNER ENVELOPE MEMBRANE OF CHLOROPLASTS 20 (atTIC20);TRANSLOCON AT THE INNER ENVELOPE MEMBRANE OF CHLOROPLASTS 20-I (AtTic20-I)	0.124751	0.883565	0.225702	0.910507	0.940607	0.257249	0.314494	0.873795	0.0550744	0.833798	1.13955	0.332154	0.562228
AT1G04945	HIT-type Zinc finger family protein;(source:Araport11)	protein_coding			0.272346	0.50655	0.156884	0.883869	2.36621	2.41645	2.25878	2.8318	2.35941	2.67562	2.21301	2.41138	2.92577
AT1G04950	Encodes one of two Arabidopsis proteins with significant similarity to the histone fold TBP-associated factor TAF6. Mutants are embryo lethal and transmission of the mutant allele through the male gametophyte is significantly reduced. This is due to reduced pollen tube growth of the mutant.	protein_coding	TATA BOX ASSOCIATED FACTOR II 59 (TAFII59)	TATA BOX ASSOCIATED FACTOR II 59 (TAFII59);TBP-ASSOCIATED FACTOR 6 (TAF6); (ATTAF6);EMBRYO DEFECTIVE 2781 (EMB2781)	0.0481036	0.815007	0.134354	0.751115	4.63232	4.59987	4.58071	4.70627	4.56335	4.68334	4.68633	4.83944	4.69853
AT1G04960	golgin family A protein (DUF1664);(source:Araport11)	protein_coding			-0.143551	0.445767	-0.115762	0.80442	4.36884	4.32955	4.45249	4.26724	4.2419	4.2016	4.25586	4.34085	4.20186
AT1G04970	Encodes one of the two LBP/BPI related proteins (AT1G04970/LBR-1, AT3G20270/LBR-2) that bind to LPS directly and regulate PR1 expression. Putative BPI/LBP family protein.	protein_coding	(LBR-1)	(LBR-1)	0.0463028	0.843604	-0.160473	0.74598	4.83614	4.69465	4.88297	4.70627	4.84831	4.97508	4.76171	4.5353	4.60342
AT1G04980	Encodes a protein disulfide isomerase-like (PDIL) protein, a member of a multigene family within the thioredoxin (TRX) superfamily. Transcript levels for this gene are up-regulated in response to three different chemical inducers of ER stress (dithiothreitol, beta-mercaptoethanol, and tunicamycin). AtIRE1-2 does not appear to be required for this response, but the atbzip60 mutant has a diminished…	protein_coding	PDI-LIKE 2-2 (PDIL2-2)	PDI-LIKE 2-2 (ATPDIL2-2);ARABIDOPSIS THALIANA PROTEIN DISULFIDE ISOMERASE 10 (ATPDI10);PROTEIN DISULFIDE ISOMERASE (PDI10);PDI-LIKE 2-2 (PDIL2-2)	0.657787	0.404255	0.203121	0.925339	3.06908	3.17054	3.24164	3.45481	3.41582	4.52739	3.3818	3.3495	3.35949
AT1G04985	triacylglycerol lipase-like protein;(source:Araport11)	protein_coding			0.189235	0.325498	0.122627	0.801224	4.28777	4.38562	4.31722	4.54854	4.46806	4.55121	4.48073	4.56531	4.33138
AT1G04990	Zinc finger C-x8-C-x5-C-x3-H type family protein;(source:Araport11)	protein_coding	(ATC3H3)	(ATC3H3)	0.107479	0.635603	0.211603	0.657415	3.9995	4.15556	3.98778	4.12545	4.0578	4.29726	4.18981	4.3638	4.26267
AT1G05000	Encodes an atypical dual-speci&#64257;city phosphatase.	protein_coding	PLANT AND FUNGI ATYPICAL DUAL-SPECI&#64257;CITY PHOSPHATASE 1 (PFA-DSP1)	(AtPFA-DSP1);PLANT AND FUNGI ATYPICAL DUAL-SPECI&#64257;CITY PHOSPHATASE 1 (PFA-DSP1)	0.395195	0.634193	-0.0702632	0.978019	0.940607	0.122948	0.696364	0.0723409	1.1192	1.5529	0.499726	0.663359	0.24907
AT1G05010	Encodes 1-aminocyclopropane-1-carboxylate oxidase	protein_coding	ETHYLENE-FORMING ENZYME (EFE)	ETHYLENE-FORMING ENZYME (EFE);ETHYLENE FORMING ENZYME (ACO4); (EAT1)	-0.114808	0.62217	-0.166809	0.747401	7.41698	7.62435	7.41125	7.14855	7.35359	7.60767	7.38208	7.27088	7.30106
AT1G05020	ENTH/ANTH/VHS superfamily protein;(source:Araport11)	protein_coding	ANTH PROTEIN 180 (AP180)	(PICALM6);ANTH PROTEIN 180 (AP180)	-0.505538	0.440552	0.186091	0.913115	0.625734	0.831485	0.88481	0.670978	0.565269	-0.330589	0.906351	1.15932	0.877101
AT1G05030	Major facilitator superfamily protein;(source:Araport11)	protein_coding			-0.0443971	0.879086	-0.0488199	0.947027	3.84938	4.04385	3.974	4.03317	4.03027	3.70928	3.94691	3.80841	3.97617
AT1G05035	hypothetical protein;(source:Araport11)	protein_coding			0.142385	0.911284	0.20253	0.949852	-1.03138	-1.14714	-1.27047	-0.969479	-0.741392	-1.28168	-0.171651	-0.715152	-1.98797
AT1G05055	Member of transcription factor TFIIH complex. Involved in transcription and DNA repair and interacts with AtXPD.	protein_coding	GENERAL TRANSCRIPTION FACTOR II H2 (GTF2H2)	(ATGTF2H2);GENERAL TRANSCRIPTION FACTOR II H2 (GTF2H2)	-0.0603817	0.841724	-0.130197	0.8493	3.62133	3.45539	3.77393	3.55408	3.62907	3.45168	3.60874	3.25447	3.52209
AT1G05060	coiled-coil protein;(source:Araport11)	protein_coding			0.113918	0.678125	0.037179	0.96422	3.31803	3.45539	3.58751	3.4938	3.51451	3.68487	3.56932	3.61158	3.29743
AT1G05065	Member of a large family of putative ligands homologous to the Clavata3 gene. Consists of a single exon.	protein_coding	CLAVATA3/ESR-RELATED 20 (CLE20)	CLAVATA3/ESR-RELATED 20 (CLE20)	-0.0564337	0.942067	-0.177597	0.92109	0.996102	0.257249	0.627652	0.615483	0.368232	0.59279	0.282915	0.735509	0.24907
AT1G05070	transmembrane protein, putative (DUF1068);(source:Araport11)	protein_coding	(ELMO2)	(ELMO2)	-0.140557	0.588942	-0.125214	0.84568	3.90843	4.05772	3.9601	4.07491	3.82125	3.64115	3.96524	3.83328	3.7631
AT1G05087	dentin sialophosphoprotein;(source:Araport11)	protein_coding			0.00110089	0.998465	0.211783	0.874568	0.882891	1.03218	1.45992	1.24684	1.2005	0.919955	1.13955	1.56778	1.3132
AT1G05090	dentin sialophosphoprotein-like protein;(source:Araport11)	protein_coding			-0.260307	0.733475	-0.208165	0.918455	0.82277	-0.025151	0.314494	0.22846	0.139963	-0.144176	0.499726	-0.374115	0.158872
AT1G05120	One of two paralogs of yeast RAD1, the other being At1g02670. Both are expressed throughout plant growth with RAD16 as the dominant transcript. Mutants show increased sensitivity to UV.	protein_coding			-0.00249819	0.993209	0.0287225	0.968671	4.23108	4.25925	4.49169	4.12048	4.38789	4.44624	4.23081	4.34085	4.48776
AT1G05136	hypothetical protein;(source:Araport11)	protein_coding			-0.0544404	0.964827	0.179823	0.950706	-1.56189	-0.842287	-0.481973	-1.59751	-0.465758	-0.940642	-0.534221	-0.921603	-0.888434
AT1G05140	Peptidase M50 family protein;(source:Araport11)	protein_coding			-0.204746	0.26059	-0.17476	0.657415	5.89663	6.05599	6.09267	5.87749	5.89103	5.66863	5.88323	5.76274	5.87445
AT1G05150	Calcium-binding tetratricopeptide family protein;(source:Araport11)	protein_coding			-0.0628586	0.739108	0.024331	0.96422	5.35962	5.15234	5.18448	5.23192	5.1179	5.14794	5.22194	5.31607	5.22566
AT1G05160	Encodes an ent-kaurenoic acid hydroxylase, a member of the CYP88A cytochrome p450 family.	protein_coding	CYTOCHROME P450, FAMILY 88, SUBFAMILY A, POLYPEPTIDE 3 (CYP88A3)	ENT-KAURENOIC ACID OXYDASE 1 (KAO1); (ATKAO1);CYTOCHROME P450, FAMILY 88, SUBFAMILY A, POLYPEPTIDE 3 (CYP88A3)	0.0694374	0.809533	0.199766	0.740352	3.32888	3.21248	3.13429	3.41473	3.225	3.24188	3.44415	3.29085	3.52209
AT1G05170	Putative beta 1,3-galactosyltransferase that acts redundantly with CAGE2 during primary and secondary cell wall biosynthesis.	protein_coding	(CAGE1)	(CAGE1)	-0.0475322	0.835498	-0.151953	0.751115	4.16603	4.15556	4.09982	4.03845	4.0578	4.17994	4.03636	4.04684	3.88767
AT1G05180	Encodes a subunit of the RUB1 activating enzyme that regulates the protein degradation activity of Skp1-Cullin-Fbox complexes, primarily, but not exclusively, affecting auxin responses. Acts alongside AS1 to exclude BP expression from leaves. Promotes degradation of the cytokinin response repressor ARR5. Affects expression of key DNA repair and meiotic genes, signifcant role in DNA repair.	protein_coding	AUXIN RESISTANT 1 (AXR1)	AUXIN RESISTANT 1 (AXR1)	0.0532215	0.815334	0.0781668	0.881976	4.88473	4.92401	5.11088	4.91604	4.96633	5.18321	5.05503	4.9648	5.12205
AT1G05190	Encodes the plastid 50S ribosomal protein L6.	protein_coding	EMBRYO DEFECTIVE 2394 (emb2394)	RIBOSOMAL PROTEIN UL6C (UL6C); (RPL6);EMBRYO DEFECTIVE 2394 (emb2394)	-0.0744151	0.684664	-0.0509233	0.916487	8.73464	8.9519	8.90434	8.91649	8.80174	8.64876	8.80976	8.83649	8.7914
AT1G05200	Encodes a putative glutamate receptor GLR3 with dual localization in plastid and plasma membrane.	protein_coding	GLUTAMATE RECEPTOR 3.4 (GLR3.4)	GLUTAMATE RECEPTOR 3.4 (GLR3.4); (GLUR3);GLUTAMATE RECEPTOR 3.4 (ATGLR3.4)	-0.161572	0.512967	-0.00943278	0.99121	6.24188	6.23453	6.25381	6.35827	6.09615	5.79514	6.27006	6.19094	6.23879
AT1G05205	hexokinase-1 protein;(source:Araport11)	protein_coding			-0.0140365	0.982509	-0.222671	0.873184	1.37671	1.68426	1.41985	1.71124	1.64004	1.18647	1.4485	1.56778	0.877101
AT1G05207	Natural antisense transcript overlaps with AT1G15820;(source:Araport11)	antisense_long_noncoding_rna			-0.0433748	0.927904	-0.144125	0.88617	3.37147	3.30067	3.15884	3.56877	3.09283	3.0546	3.1872	2.72669	3.44785
AT1G05210	Transmembrane protein 97, Putative;(source:Araport11)	protein_coding			-0.0619739	0.879797	-0.235664	0.786365	2.36621	2.38745	2.40965	2.14273	2.44531	2.38886	2.21301	1.88575	2.32362
AT1G05213	Natural antisense transcript overlaps with AT1G15950;(source:Araport11)	antisense_long_noncoding_rna			0.0014958	0.998329	0.0634146	0.972796	0.477635	0.598286	0.314494	0.873795	0.502533	0.0968325	0.688171	0.422351	0.490078
AT1G05230	Encodes a homeobox-leucine zipper family protein belonging to the HD-ZIP IV family. Mutants have trichomes that appear glass-like under a dissecting microscope as compared to the wild-type trichomes. The mutations do not affect trichome growth or branch number.	protein_coding	HOMEODOMAIN GLABROUS 2 (HDG2)	HOMEODOMAIN GLABROUS 2 (HDG2)	-0.145208	0.565154	0.0392987	0.959103	3.97209	4.27517	3.88112	3.90016	3.92656	3.92257	3.97734	4.11605	4.2187
AT1G05260	Encodes a cold-inducible cationic peroxidase that is involved in the stress response. In response to low temperature, RCI3 transcripts accumulate in the aerial part and in roots of etiolated seedlings but only in roots of light-grown seedlings. The mRNA is cell-to-cell mobile.	protein_coding	RARE COLD INDUCIBLE GENE 3 (RCI3)	(RCI3A);PEROXIDASE 3 (PER3);RARE COLD INDUCIBLE GENE 3 (RCI3)	0.171473	0.91453	-0.215843	0.960391	-1.27239	-0.590748	-1.92255	-0.664625	-1.81939	-0.665008	-0.839076	-3.03708	-0.547397
AT1G05270	TraB family protein that localizes to the outer mitochondrial membrane and tether to ER. Potential regulating mitophagy via interactions with ATG8.	protein_coding	(TRB1)	(TRB1)	-0.0416033	0.869135	-0.0540744	0.927079	4.70489	4.86474	4.99632	4.71949	4.81964	4.90022	4.96676	4.69763	4.72628
AT1G05277	Natural antisense transcript overlaps with AT1G16890;(source:Araport11)	antisense_long_noncoding_rna			-0.474014	0.67259	-1.0161	0.700623	-1.27239	-0.376623	-0.82301	-0.413086	-1.28888	-2.01864	-1.46711	-1.45212	-2.4734
AT1G05300	member of Fe(II) transporter isolog family	protein_coding	ZINC TRANSPORTER 5 PRECURSOR (ZIP5)	ZINC TRANSPORTER 5 PRECURSOR (ZIP5)	0.437418	0.342267	0.339899	0.757728	2.23397	1.84221	2.01157	2.25594	2.69016	2.40389	2.54107	1.78735	2.6393
AT1G05310	Pectin lyase-like superfamily protein;(source:Araport11)	protein_coding			-0.351244	0.582053	0.383031	0.775149	1.89754	1.50686	1.67949	0.497647	1.83086	1.63161	1.94383	2.17237	2.07504
AT1G05320	myosin heavy chain, embryonic smooth protein;(source:Araport11)	protein_coding	PICC-LIKE (PICL)	PICC-LIKE (PICL)	-0.187156	0.329555	0.0570498	0.915448	5.08676	5.08168	4.92652	4.76802	4.95466	4.82126	5.08329	5.21243	4.98439
AT1G05340	Cysteine-rich protein of unknown function. Mutants are defective in thermotolerance and uv tolerance.	protein_coding	CYSTEINE-RICH TRANSMEMBRANE MODULE 1 (ATHCYSTM1)	CYSTEINE-RICH TRANSMEMBRANE MODULE 1 (ATHCYSTM1)	1.03554	0.518068	0.255334	0.961176	-1.56189	0.122948	-2.40797	-0.969479	-0.597002	1.07822	-1.2261	-0.921603	-0.547397
AT1G05350	NAD(P)-binding Rossmann-fold superfamily protein;(source:Araport11)	protein_coding			-0.0330385	0.881816	-0.149014	0.73581	4.78585	4.98335	4.87558	4.78069	4.8546	4.92387	4.72989	4.66567	4.81385
AT1G05360	KMS2 encode a endoplasmic reticulum protein involved in the early secretory pathway.	protein_coding	KILLING ME SLOWLY 2 (KMS2)	KILLING ME SLOWLY 2 (KMS2)	0.0179368	0.95504	0.00428066	0.994954	3.72351	3.51023	3.47467	3.74072	3.51451	3.49442	3.51225	3.54286	3.65176
AT1G05370	Sec14p-like phosphatidylinositol transfer family protein;(source:Araport11)	protein_coding			0.576782	0.368714	0.448998	0.779803	0.0230691	0.493316	0.761953	1.386	1.03305	0.64432	0.565314	0.932546	1.18196
AT1G05380	Acyl-CoA N-acyltransferase with RING/FYVE/PHD-type zinc finger protein;(source:Araport11)	protein_coding			-0.135931	0.431932	-0.0259145	0.960823	5.47885	5.44576	5.36681	5.3343	5.17433	5.37272	5.37381	5.47467	5.37084
AT1G05385	Encodes a Psb27 homolog involved in photosystem II biogenesis.	protein_coding	LOW PSII ACCUMULATION 19 (LPA19)	(Psb27-H1);LOW PSII ACCUMULATION 19 (LPA19)	-0.13339	0.580639	-0.0238483	0.97228	4.4994	4.59987	4.52513	4.54483	4.48844	4.21444	4.71551	4.4031	4.42626
AT1G05400	hypothetical protein;(source:Araport11)	protein_coding			0.487576	0.687009	0.416303	0.890279	-1.27239	-1.77517	-1.92255	-1.3565	-1.81939	-0.433682	-1.01965	-0.715152	-1.98797
AT1G05410	CDPK adapter, putative (DUF1423);(source:Araport11)	protein_coding			0.0999175	0.680486	-0.0731962	0.914038	4.06584	3.80157	3.8513	3.97923	4.12702	3.89624	3.90318	3.84148	3.72431
AT1G05420	ovate family protein 12;(source:Araport11)	protein_coding			-0.165494	0.799845	0.0609369	0.971391	0.625734	0.994214	1.15274	0.825701	1.16043	0.366019	0.956104	0.932546	1.08732
AT1G05430	Hypothetical protein, expression induced by Al.	protein_coding			-0.0916116	0.659054	-0.167194	0.71952	4.58333	4.78915	4.5716	4.52237	4.64912	4.52739	4.49763	4.58008	4.39697
AT1G05440	C-8 sterol isomerase;(source:Araport11)	protein_coding			-0.0238017	0.975063	0.134748	0.936536	1.24546	0.437821	0.824689	0.670978	0.79204	0.833798	1.30228	0.587411	0.819385
AT1G05460	Encodes a protein with similarity to RNA helicases. Mutants are defective in post-transcriptional gene silencing.	protein_coding	SILENCING DEFECTIVE (SDE3)	SILENCING DEFECTIVE (SDE3)	-0.0110785	0.971599	0.000165839	0.999829	4.1168	3.75124	4.02164	3.79793	3.92057	4.07587	3.9953	3.9516	3.88767
AT1G05467	Natural antisense transcript overlaps with AT1G19130;(source:Araport11)	antisense_long_noncoding_rna			-0.0588387	0.908952	-0.135317	0.911629	1.60803	1.58557	1.53689	1.48222	1.54984	1.52568	1.54919	1.15932	1.57972
AT1G05470	Encodes an inositol polyphosphate 5' phosphatase (5PTase) that is required for the proper recruitment of cells into developing vascular tissue in leaves and cotyledons. It is most similar to Type I 5PTases that are known to cleave a phosphate from IP3 or IP4. cvp2 mutants have elevated levels of IP3 and are hypersensitive to ABA in seed germination assays.	protein_coding	COTYLEDON VASCULAR PATTERN 2 (CVP2)	COTYLEDON VASCULAR PATTERN 2 (CVP2)	0.195816	0.476139	0.267312	0.657415	3.81893	3.62026	3.39422	3.90016	3.93846	3.60259	3.80478	3.88971	3.94951
AT1G05490	Involved in gene silencing. Locus-specific regulator of 24nt-siRNA expression, works together with CLSY1-4 as the master regulators of essentially all Pol-IV-dependent 24nt-siRNAs.	protein_coding	CHROMATIN REMODELING 31 (chr31)	CLASSY3 (CLSY3);CHROMATIN REMODELING 31 (chr31)	-0.0682177	0.943782	0.159357	0.941477	0.397465	0.122948	0.88481	-0.102746	0.84357	0.366019	1.05074	0.735509	-0.0404369
AT1G05500	Encodes a endomembrane-localized synaptotagmin. Synaptotagmin family proteins are calcium sensors that regulate exocytosis in mammalian cells.	protein_coding	(NTMC2T2.1)	SYNAPTOTAGMIN HOMOLOG E (SYTE);ARABIDOPSIS THALIANA SYNAPTOTAGMIN HOMOLOG E (ATSYTE);SYNAPTOTAGMIN 5 (SYT5); (NTMC2T2.1); (NTMC2TYPE2.1)	-0.0749847	0.652477	-0.0305828	0.948889	5.76902	5.90431	5.83711	5.76881	5.79777	5.72507	5.86381	5.83636	5.72333
AT1G05520	Sec23/Sec24 protein transport family protein;(source:Araport11)	protein_coding	(ATSEC23B)	(ATSEC23B)	0.0696535	0.693285	0.129638	0.73847	5.37801	5.41195	5.28551	5.41778	5.36051	5.50927	5.44741	5.55911	5.46794
AT1G05540	hypothetical protein (DUF295);(source:Araport11)	protein_coding	DUF295 ORGANELLAR A 1 (ATDOA1)	DUF295 ORGANELLAR A 1 (ATDOA1)	-0.20648	0.607335	0.224773	0.805526	2.68603	2.57918	2.46977	2.30938	2.75887	2.08755	2.58916	2.95539	2.89816
AT1G05570	Encodes a callose synthase 1 catalytic subunit . Member of Glycosyltransferase Family- 48.	protein_coding	CALLOSE SYNTHASE 1 (CALS1)	CALLOSE SYNTHASE 1 (CALS1); (GSL06); (ATGSL6); (ATGSL06);GLUCAN SYNTHASE-LIKE 6 (GSL6)	0.381487	0.518522	-0.0424563	0.979516	5.58446	5.50264	5.67205	5.73829	5.65724	6.48871	5.30348	5.56407	5.76405
AT1G05575	transmembrane protein;(source:Araport11)	protein_coding	HYPOXIA RESPONSE UNKNOWN PROTEIN 17 (HUP17)	HYPOXIA RESPONSE UNKNOWN PROTEIN 17 (HUP17)	0.109608	0.940737	0.23916	0.942473	-0.824928	-2.06468	-1.92255	-1.88702	-1.81939	-0.940642	-0.839076	-1.81469	-1.6254
AT1G05590	Encodes a protein with &#946;-hexosaminidase activity (the enzyme is active with p-nitrophenyl-&#946;-N-acetylglucosaminide as substrate but displayed only a minor activity toward p-nitrophenyl-&#946;-N-acetylgalactosaminide). Chitotriose-PA was digested almost completely overnight by a 50% ammonium sulfate fraction of a supernatant yeast expressing AtHEX3.	protein_coding	BETA-HEXOSAMINIDASE 2 (HEXO2)	BETA-HEXOSAMINIDASE 2 (HEXO2);BETA-HEXOSAMINIDASE 3 (ATHEX3)	-0.0212041	0.930952	0.00693883	0.991255	4.4456	4.35224	4.30627	4.28068	4.43485	4.32516	4.4376	4.35237	4.32621
AT1G05600	Tetratricopeptide repeat (TPR)-like superfamily protein;(source:Araport11)	protein_coding	EMBRYO DEFECTIVE 3101 (EMB3101)	EMBRYO DEFECTIVE 3101 (EMB3101)	0.106926	0.803614	0.0240363	0.983918	2.79956	2.26524	2.60102	2.78226	2.6473	2.47677	2.83501	2.29682	2.46206
AT1G05610	Encodes the small subunit of ADP-glucose pyrophosphorylase. The small subunit is the catalytic isoform responsible for ADP-glucose pyrophosphorylase activity. The presence of the small subunit is required for large subunit stability. Two isoforms of the small subunit (ApS1 and ApS2) have been described. ApS2 is a minor small subunit isoform present in all plant tissues tested.	protein_coding			0.569057	0.607953	0.569604	0.830181	-1.56189	-1.53416	-1.27047	-0.102746	-1.81939	-0.796252	-0.678611	-0.921603	-1.09488
AT1G05620	Encodes a cytosolic inosine nucleoside hydrolase. It forms a heterocomplex with NSH1 with almost two orders of magnitude higher catalytic efficiency for xanthosine hydrolysis than observed for NSH1 alone. Transcript levels for this gene are elevated in older leaves suggesting that it may play a role in purine catabolism during senescence.	protein_coding	URIDINE-RIBOHYDROLASE 2 (URH2)	URIDINE-RIBOHYDROLASE 2 (URH2);NUCLEOSIDE HYDROLASE 2 (NSH2)	-0.130828	0.578076	-0.042377	0.952357	3.77201	3.61402	3.64079	3.47833	3.62907	3.51533	3.68449	3.67717	3.52209
AT1G05630	Encodes an inositol polyphosphate 5-phosphatase with phosphatase activity toward only Ins(1,4,5)P3. Induced in response to ABA and wounding treatments. Expressed in young seedlings and flowers, while no transcripts were detectable in maturated roots, stems, and rosette leaves Modulates the development of cotyledon veins through its regulation of auxin homeostasis. Involved in blue light light?sti…	protein_coding	INOSITOL-POLYPHOSPHATE 5-PHOSPHATASE 13 (5PTASE13)	ARABIDOPSIS THALIANA INOSITOL-POLYPHOSPHATE 5-PHOSPHATASE 13 (AT5PTASE13);INOSITOL-POLYPHOSPHATE 5-PHOSPHATASE 13 (5PTASE13)	0.0618115	0.754944	0.0870654	0.850677	5.07715	5.01451	4.99632	5.21101	4.93103	5.12545	5.10551	5.10758	5.13393
AT1G05640	Ankyrin repeat family protein;(source:Araport11)	protein_coding			0.17856	0.717024	0.255584	0.820837	1.41793	0.994214	1.37862	1.386	1.27747	1.5529	1.48285	1.35524	1.61407
AT1G05670	Pentatricopeptide repeat (PPR-like) superfamily protein;(source:Araport11)	protein_coding			0.0696827	0.823957	0.144619	0.834619	3.11993	3.162	3.20674	3.4309	3.225	3.0546	3.17675	3.37231	3.38955
AT1G05675	UDP-Glycosyltransferase superfamily protein;(source:Araport11)	protein_coding			-0.296446	0.7932	-0.776196	0.757131	-0.824928	-0.19021	-1.02946	-1.59751	-0.234432	-0.940642	-2.11918	-1.16261	-0.888434
AT1G05690	BTB and TAZ domain protein. Acts redunantly with BT1 and BT2 during female gametophyte development. Acts with BT2 during male gametophyte development.	protein_coding	BTB AND TAZ DOMAIN PROTEIN 3 (bt3)	BTB AND TAZ DOMAIN PROTEIN 3 (bt3)	0.166237	0.754034	0.233785	0.852279	1.57196	1.75408	1.92831	1.93174	1.42007	2.34281	1.86788	1.94781	2.14719
AT1G05710	basic helix-loop-helix (bHLH) DNA-binding superfamily protein;(source:Araport11)	protein_coding			0.127771	0.792662	0.0122111	0.993454	1.83804	2.26524	1.49892	1.88557	2.17055	2.06882	1.91895	1.8209	2.02485
AT1G05720	selenoprotein family protein;(source:Araport11)	protein_coding			-0.204863	0.663817	-0.103009	0.934743	3.00289	3.10079	3.67524	2.74396	2.89942	3.43714	3.15561	2.98529	3.26537
AT1G05730	FAM136A-like protein (DUF842);(source:Araport11)	protein_coding			0.365459	0.75081	0.0285324	0.99356	0.312576	0.546755	-1.92255	0.152511	0.220134	-0.0592867	-0.171651	-0.53458	-0.0404369
AT1G05750	Encodes a pentatricopeptide repeat protein required for editing of rpoA and clpP chloroplast transcripts.	protein_coding	PIGMENT DEFECTIVE 247 (PDE247)	CHLOROPLAST BIOGENESIS 19 (CLB19);PIGMENT DEFECTIVE 247 (PDE247)	-0.250383	0.442285	-0.380933	0.597025	2.50659	2.47275	2.40965	2.25594	2.21035	2.17775	1.89364	2.0922	2.28149
AT1G05770	Mannose-binding lectin superfamily protein;(source:Araport11)	protein_coding			0.0940902	0.927963	-0.0111326	0.996049	0.126163	-0.105321	-0.642437	-0.302055	0.0550744	-0.0592867	-0.839076	-0.229725	0.490078
AT1G05780	Vacuolar ATPase assembly integral membrane protein VMA21-like domain-containing protein;(source:Araport11)	protein_coding			-0.191925	0.718006	0.118693	0.929898	1.45801	1.86343	1.05146	1.13288	1.42007	1.38129	1.64332	1.60678	1.61407
AT1G05785	Got1/Sft2-like vescicle transport protein family;(source:Araport11)	protein_coding			-0.117267	0.829023	-0.166083	0.903331	1.24546	1.70791	2.18896	1.60127	1.54984	1.63161	1.64332	1.35524	1.61407
AT1G05790	lipase class 3 family protein;(source:Araport11)	protein_coding			-0.0490466	0.808796	-0.160949	0.695514	4.4456	4.40383	4.50611	4.40454	4.38355	4.40948	4.34726	4.26365	4.24633
AT1G05805	basic helix-loop-helix (bHLH) DNA-binding superfamily protein;(source:Araport11)	protein_coding	ABA-RESPONSIVE KINASE SUBSTRATE 2 (AKS2)	ABA-RESPONSIVE KINASE SUBSTRATE 2 (AKS2)	0.14667	0.385447	0.0617073	0.888117	5.30298	5.36809	5.23733	5.50816	5.51152	5.33988	5.33673	5.35952	5.40557
AT1G05810	Rab GTPase-like A5A protein;(source:Araport11)	protein_coding			0.207577	0.491874	-0.0120699	0.99121	2.73579	2.75975	2.70473	2.80724	3.06053	2.96625	2.82165	2.47599	2.8413
AT1G05820	SIGNAL PEPTIDE PEPTIDASE-LIKE 5;(source:Araport11)	protein_coding	SIGNAL PEPTIDE PEPTIDASE-LIKE 5 (SPPL5)	ARABIDOPSIS THALIANA SIGNAL PEPTIDE PEPTIDASE-LIKE 5 (ATSPPL5);SIGNAL PEPTIDE PEPTIDASE-LIKE 5 (SPPL5)	0.202678	0.671027	-0.21342	0.871055	1.29055	1.27319	1.64514	1.68452	1.69718	1.41134	1.22321	0.86981	1.3945
AT1G05830	Encodes a homolog of trithorax, a histone-lysine N-methyltransferase. Paralog of ATX1. Unlike ATX1 which is involved in trimethylating of histone H3-mysine 4, ATX2 is involved in dimethylating of histone H3-lysine 4. ATX1 and ATX2 influence the expression of largely nonoverlapping gene sets. The expression pattern of ATX2 is also different from that of ATX1.	protein_coding	ARABIDOPSIS TRITHORAX 2 (ATX2)	ARABIDOPSIS TRITHORAX 2 (ATX2);SET DOMAIN PROTEIN 30 (SDG30)	0.0187769	0.922965	0.113077	0.751603	5.30023	5.3343	5.28272	5.33215	5.35387	5.29222	5.392	5.40724	5.46088
AT1G05840	Eukaryotic aspartyl protease family protein;(source:Araport11)	protein_coding			-0.0574945	0.792662	0.0343661	0.953144	4.33158	4.27517	4.23877	4.13041	4.28913	4.2523	4.37952	4.31165	4.2518
AT1G05850	Encodes an endo chitinase-like protein AtCTL1. Essential for tolerance to heat, salt and drought stresses. Also involved in root hair development, cell expansion and response to cytokinin. Allelic to erh2. 11 alleles described in Hauser (1995). Mutant is defective in acquired thermotolerance, appears semidwarf throughout its life cycle and has extra lateral branches. There are two EMS alleles. Ex…	protein_coding	POM-POM1 (POM1)	POM-POM1 (POM1);ECTOPIC ROOT HAIR 1 (ERH1);ECTOPIC ROOT HAIR 2 (ERH2);ECTOPIC DEPOSITION OF LIGNIN IN PITH 1 (ELP1); (ERH1);ECTOPIC DEPOSITION OF LIGNIN IN PITH (ELP);SENSITIVE TO HOT TEMPERATURES 2 (HOT2); (ATCTL1);CHITINASE-LIKE PROTEIN 1 (CTL1)	-0.256534	0.121869	-0.0555743	0.892697	9.58623	9.74451	9.61613	9.34773	9.52076	9.30822	9.573	9.61315	9.59357
AT1G05860	INO80 complex subunit D-like protein;(source:Araport11)	protein_coding			0.212951	0.459546	0.262378	0.688009	2.97554	3.11854	3.28691	3.53177	3.1655	3.31526	3.31664	3.32632	3.52209
AT1G05870	hypothetical protein (DUF1685);(source:Araport11)	protein_coding			-0.196677	0.32034	-0.149495	0.747362	4.59686	4.58078	4.52513	4.48415	4.42642	4.21444	4.45067	4.36948	4.43109
AT1G05890	RING/U-box superfamily protein;(source:Araport11)	protein_coding	ARIADNE 5 (ARI5)	ARIADNE 5 (ARI5)	0.0321095	0.877576	0.066041	0.88291	5.37278	5.45102	5.34558	5.52896	5.31103	5.43073	5.39426	5.51879	5.4656
AT1G05894	hypothetical protein;(source:Araport11)	protein_coding			0.757746	0.526631	1.14	0.650889	-1.03138	-2.91268	-1.92255	-1.15005	-0.901857	-1.72914	-0.678611	-0.921603	-1.09488
AT1G05900	endonuclease III 2;(source:Araport11)	protein_coding	ENDONUCLEASE III 2 (NTH2)	ENDONUCLEASE III 2 (NTH2); (ATNTH2)	0.0391384	0.873326	0.0625753	0.914723	4.4654	4.40021	4.31722	4.51481	4.47216	4.32121	4.3332	4.47862	4.56881
AT1G05910	Encodes an acetylated histone-binding protein BRAT1. BRAT1 forms a complex with BRP1 to prevent transcriptional silencing.	protein_coding	BROMODOMAIN AND ATPASE DOMAIN-CONTAINING PROTEIN 1 (BRAT1)	BROMODOMAIN AND ATPASE DOMAIN-CONTAINING PROTEIN 1 (BRAT1)	0.109956	0.618404	0.0139127	0.983185	5.06422	5.05195	5.06938	5.26611	4.93994	5.30027	4.96068	5.19654	5.07966
AT1G05940	Encodes a member of the cationic amino acid transporter (CAT) subfamily of amino acid polyamine choline transporters.	protein_coding	CATIONIC AMINO ACID TRANSPORTER 9 (CAT9)	CATIONIC AMINO ACID TRANSPORTER 9 (CAT9)	-0.103105	0.576331	-0.236731	0.490093	5.44685	5.39019	5.48077	5.22962	5.34048	5.43073	5.32494	5.16096	5.11006
AT1G05950	hypothetical protein;(source:Araport11)	protein_coding			0.216155	0.530955	0.171824	0.844362	2.44809	2.41645	2.46977	2.57968	2.84988	2.55962	2.34959	2.77884	2.75157
AT1G05960	Part of a nanodomain complex that tethers PI4K&#945;1 to the plasma membrane.	protein_coding	EFR3 OF PLANT 3 (EFOP3)	EFR3 OF PLANT 3 (EFOP3)	-0.0936456	0.579084	-0.0401219	0.929898	5.97813	5.8335	5.78284	5.82494	5.73605	5.75027	5.76259	5.85673	5.85483
AT1G05970	Anti-silencing factor. Forms a complex with ASI1-EDM2 that is required for expression of some nonintronic HC-TRE genes	protein_coding	ASI1-IMMUNOPRECIPITATED PROTEIN 1 (AIPP1)	ENHANCED DOWNY MILDEW 3 (EDM3);ASI1-IMMUNOPRECIPITATED PROTEIN 1 (AIPP1)	-0.366684	0.356166	-0.360678	0.700553	2.00965	2.35785	2.18896	1.73747	2.06596	1.73029	2.12874	1.64474	1.71247
AT1G06010	basic leucine zipper/W2 domain protein;(source:Araport11)	protein_coding			0.0468387	0.928558	-0.137806	0.910507	2.58106	2.45888	2.38904	2.71784	2.70417	2.17775	2.54107	1.88575	2.51756
AT1G06020	Encodes a member of the fructokinase gene family. Nomenclature according to Riggs 2017 has been adopted for the family by the community (personal communication, Boernke, Callis, Granot, Boernke, and Smeekens).	protein_coding	FRUCTOKINASE 5 (FRK5)	FRUCTOKINASE 3 (FRK3);FRUCTOKINASE 5 (FRK5)	-0.320301	0.788328	-0.161673	0.960802	-0.824928	-1.77517	-0.82301	-0.969479	-1.52989	-2.01864	-1.75661	-0.921603	-1.33589
AT1G06033	None;(source:Araport11)	small_nucleolar_rna			-0.566448	0.54714	-1.24218	0.550702	-0.0879622	-0.590748	-1.02946	-0.969479	-1.52989	-0.940642	-1.2261	-2.30011	-1.98797
AT1G06040	Encodes salt tolerance protein (STO) which confers salt tolerance to yeast cells. Fully complements calcineurin deficient yeast but does not encode a phosphoprotein phosphatase. Sequence has similarities to CONSTANS. STO co-localizes with COP1 and plays a role in light signaling.STO transcript levels are regulated by photoperiod and phtyohormones. STO competes with FLC in the regulation of floral…	protein_coding	SALT TOLERANCE (STO)	B-BOX DOMAIN PROTEIN 24 (BBX24);SALT TOLERANCE (STO)	-0.00514352	0.979669	0.072134	0.85789	7.41125	7.39361	7.44221	7.55154	7.39681	7.28336	7.48894	7.48419	7.48979
AT1G06050	ENHANCED DISEASE RESISTANCE-like protein (DUF1336);(source:Araport11)	protein_coding			0.119298	0.717024	0.281902	0.684977	2.46785	2.5533	2.34692	2.73096	2.51053	2.51879	2.79456	2.67258	2.76692
AT1G06060	LisH and RanBPM domains containing protein;(source:Araport11)	protein_coding			0.141579	0.569503	0.101476	0.876039	3.83424	4.14261	4.12497	4.1598	4.3483	4.05698	4.21045	4.01095	4.1962
AT1G06070	Basic-leucine zipper (bZIP) transcription factor family protein;(source:Araport11)	protein_coding	BASIC LEUCINE-ZIPPER 69 (BZIP69)	BASIC LEUCINE-ZIPPER 69 (BZIP69)	-0.104956	0.623549	0.0437438	0.940333	4.05282	3.97241	4.01493	3.88264	3.92057	3.91209	4.07064	4.16259	3.93599
AT1G06080	Encodes a protein homologous to delta 9 acyl-lipid desaturases of cyanobacteria and acyl-CoA desaturases of yeast and mammals. expression down-regulated by cold temperature. It is involved in the desaturation of VLCFAs to make monounsaturated VLCFAs.	protein_coding	DELTA 9 DESATURASE 1 (ADS1)	(ATADS1);DELTA 9 DESATURASE 1 (ADS1)	-0.621893	0.121869	-0.601344	0.406745	3.27381	2.97971	3.04489	2.12297	2.73178	2.54614	2.58916	2.06446	2.75157
AT1G06090	Membrane bound acyl-lipid desaturases which can perform &#916;9 desaturation.	protein_coding	ACYL-LIPID DESATURASE 1.2 (ADS1.2)	ACYL-LIPID DESATURASE 1.2 (ADS1.2)	0.0826776	0.939224	0.0291852	0.991255	-0.483891	-0.19021	-0.481973	-0.809015	-0.465758	0.366019	-0.678611	-0.374115	0.0626566
AT1G06100	Fatty acid desaturase family protein;(source:Araport11)	protein_coding	(ADS1.3)	(ADS1.3)	0.0496008	0.916555	0.128194	0.905724	2.18704	2.06002	1.71304	1.83788	2.12962	2.16016	2.15028	2.17237	2.05017
AT1G06110	SKP1/ASK-interacting protein 16;(source:Araport11)	protein_coding	SKP1/ASK-INTERACTING PROTEIN 16 (SKIP16)	SKP1/ASK-INTERACTING PROTEIN 16 (SKIP16)	-0.0338126	0.890603	-0.0839718	0.877626	4.54198	4.52195	4.71511	4.55593	4.68134	4.43531	4.5753	4.39755	4.52886
AT1G06130	Glyoxalase II.	protein_coding	GLYOXALASE 2-4 (GLX2-4)	(GLXII.4);GLYOXALASE 2-4 (GLX2-4)	0.0993476	0.5955	0.0166186	0.974669	4.61026	4.61558	4.70681	4.67268	4.69543	4.85172	4.63379	4.70214	4.64554
AT1G06140	Encodes MEF3 (mitochondrial editing factor 3), a PPR (pentatricopeptide repeat) protein of the E domain subclass. Functions in mitochondrial RNA editing.	protein_coding	MITOCHONDRIAL EDITING FACTOR 3 (MEF3)	MITOCHONDRIAL EDITING FACTOR 3 (MEF3)	0.246498	0.784352	-0.050787	0.985062	0.477635	-0.376623	0.627652	0.775948	0.0550744	0.42614	0.431013	-0.715152	0.562228
AT1G06143	basic helix loop helix DNA-binding superfamily protein;(source:Araport11)	protein_coding			0.243658	0.566664	0.403812	0.657415	1.77598	1.36531	1.41985	1.76324	1.83086	1.65692	1.78771	2.00731	1.94614
AT1G06150	Encodes a LHW-like protein with 79% amino acid identity to LHW.	protein_coding	EMBRYO DEFECTIVE 1444 (EMB1444)	LONESOME HIGHWAY LIKE 1 (LHL1);EMBRYO DEFECTIVE 1444 (EMB1444)	0.0911647	0.649999	0.197747	0.632333	5.26959	5.25424	5.13274	5.46368	5.20913	5.26161	5.32731	5.39894	5.52998
AT1G06160	encodes a member of the ERF (ethylene response factor) subfamily B-3 of ERF/AP2 transcription factor family. The protein contains one AP2 domain. There are 18 members in this subfamily including ATERF-1, ATERF-2, AND ATERF-5.	protein_coding	OCTADECANOID-RESPONSIVE ARABIDOPSIS AP2/ERF 59 (ORA59)	OCTADECANOID-RESPONSIVE ARABIDOPSIS AP2/ERF 59 (ORA59);ETHYLENE RESPONSIVE FACTOR 59 (ERF59)	0.231784	0.731437	-0.0306947	0.989774	0.312576	0.696133	0.399383	1.17188	0.296082	0.694073	0.62805	0.235938	0.490078
AT1G06170	Encodes a bHLH transcription factor that together with bHLH010 and bHLH091 is important for the normal transcriptome of the developing Arabidopsis anther, possibly by forming a feed-forward loop with DYT1. Recognizes the TCATGTGC box to activate the expression of target genes, including ATA20, EXL4, and MEE48.	protein_coding	BASIC HELIX LOOP HELIX PROTEIN 89 (BHLH089)	BASIC HELIX LOOP HELIX PROTEIN 89 (BHLH089)	-0.0824659	0.95504	0.37661	0.898691	-1.92446	-0.842287	-1.27047	-1.59751	-0.465758	-2.01864	-0.678611	-1.45212	-0.707862
AT1G06180	member of MYB3R- and R2R3- type MYB- encoding genes	protein_coding	MYB DOMAIN PROTEIN 13 (MYB13)	MYB DOMAIN PROTEIN 13 (ATMYB13); (ATMYBLFGN);MYB DOMAIN PROTEIN 13 (MYB13)	0.13774	0.845607	0.251143	0.877924	0.397465	1.58557	0.824689	1.20984	1.16043	1.07822	1.05074	1.15932	1.57972
AT1G06190	Encodes a novel ribonucleic acid-binding protein that interacts with the endonuclease RNase E and supports its function in processing plastid ribonucleic acids.	protein_coding			-0.150272	0.342404	-0.115601	0.751115	6.80102	6.71047	6.71356	6.69335	6.60734	6.47365	6.59359	6.65815	6.62621
AT1G06200	Peptidase S24/S26A/S26B/S26C family protein;(source:Araport11)	protein_coding			0.0356028	0.879398	0.0544031	0.92109	5.02474	5.13281	5.09506	5.0024	5.21647	5.14794	5.2817	5.13451	5.00072
AT1G06210	Encodes a member of the Arabidopsis TOL (TOM1-LIKE) family of ubiquitin binding proteins that acts redundantly in the recognition and further endocytic sorting of a PIN-FORMED (PIN)-type auxin carrier protein at the plasma membrane, modulating dynamic auxin distribution and associated growth responses.	protein_coding	TOM1-LIKE 2 (TOL2)	TOM1-LIKE 2 (TOL2)	-0.0778891	0.722136	-0.0037024	0.994838	4.51373	4.58717	4.40709	4.294	4.48844	4.50666	4.41554	4.5947	4.51529
AT1G06220	Encodes a protein with similarity to splicing factor Snu114. Snu114 is thought to be involved in activation of the splicosome. Loss of GFA1 function results in reduced female fertility. Approximately 50% of ovules abort due to defects in the female gametophyte. In mutant gametophytes antipodal cells express egg cell markers suggesting a defect in specification of cell fate.GFA1 is also required t…	protein_coding	MATERNAL EFFECT EMBRYO ARREST 5 (MEE5)	MATERNAL EFFECT EMBRYO ARREST 5 (MEE5);CLOTHO (CLO);GAMETOPHYTE FACTOR 1 (GFA1)	-0.00474887	0.98302	0.0261421	0.960802	6.55878	6.39065	6.49832	6.35616	6.44583	6.62481	6.52622	6.52325	6.47205
AT1G06227	Natural antisense transcript overlaps with AT1G29418;(source:Araport11)	antisense_long_noncoding_rna			-0.305164	0.629517	-0.0266745	0.990298	0.553584	0.787763	0.942525	0.873795	0.436945	0.0968325	0.499726	0.86981	0.877101
AT1G06230	This gene is predicted to encode a bromodomain-containing protein. Plant lines expressing RNAi constructs targeted against GTE4 show some resistance to agrobacterium-mediated root transformation.Repress JA biosynthesis by repressing OPR3 expression (PMID:36372880).	protein_coding	GLOBAL TRANSCRIPTION FACTOR GROUP E4 (GTE4)	GLOBAL TRANSCRIPTION FACTOR GROUP E4 (GTE4)	0.0251754	0.911825	0.131148	0.756415	5.71423	5.72612	5.50252	5.72031	5.62815	5.67639	5.71461	5.93159	5.70352
AT1G06240	diiron containing four-helix bundle family ferritin protein, putative (Protein of unknown function DUF455);(source:Araport11)	protein_coding			0.0440529	0.873089	0.081554	0.894814	3.90118	4.02984	3.96707	4.18861	3.99652	3.86942	4.00124	4.18209	3.98931
AT1G06250	alpha/beta-Hydrolases superfamily protein;(source:Araport11)	protein_coding			0.381328	0.651288	0.634212	0.73581	1.10107	0.437821	0.224296	1.24684	0.502533	1.07822	0.62805	1.05038	1.97286
AT1G06265	Natural antisense transcript overlaps with AT1G06260;(source:Araport11)	antisense_long_noncoding_rna			-0.148085	0.793745	0.337723	0.757728	1.41793	0.95522	1.45992	1.17188	1.16043	0.961177	1.41331	1.5277	1.80459
AT1G06270	Pentatricopeptide repeat (PPR) superfamily protein;(source:Araport11)	protein_coding			0.182167	0.742205	0.110748	0.942183	1.64322	2.0038	1.05146	1.88557	1.58054	1.90946	1.81493	1.94781	1.43349
AT1G06283	None;(source:Araport11)	small_nucleolar_rna			0.00195298	0.998045	-0.319073	0.874335	0.312576	1.03218	0.479553	0.724418	0.436945	0.78871	0.854821	-0.53458	0.562228
AT1G06290	Encodes an acyl-CoA oxidase with specificity for medium chain fatty acids. The mRNA is cell-to-cell mobile.	protein_coding	ACYL-COA OXIDASE 3 (ACX3)	ACYL-COA OXIDASE 3 (ACX3); (ATACX3)	-0.132724	0.43078	-0.0324178	0.948007	6.24044	6.17638	6.23083	5.97717	6.03097	6.23612	6.2021	6.16831	6.17694
AT1G06350	Fatty acid desaturase family protein;(source:Araport11)	protein_coding	DELTA 9 DESATURASE 4 (ADS4)	ECERIFERUM 17 (CER17);DELTA 9 DESATURASE 4 (ADS4); (ATADS4); (CER17)	-0.0367592	0.964829	0.349109	0.821249	0.222378	0.380105	-0.0860441	-0.198961	0.436945	0.237695	0.431013	0.50724	0.696529
AT1G06360	ADS4.2 has strong desaturase activity on acyl-CoA substrates longer than C32 and &#969;-7 product regio-specificity in yeast assays. It involves in characteristic (C33-C37) &#969;-7 monounsaturated alkene formation in cuticular wax of young rosette leaves.	protein_coding	(ADS4.2)	(ADS4.2)	-0.0688843	0.734348	0.0865584	0.856443	6.10344	6.18061	5.92384	5.93529	6.09881	5.97571	6.2213	6.23672	6.01766
AT1G06380	Ribosomal protein L1p/L10e family;(source:Araport11)	protein_coding			0.221639	0.429963	0.229134	0.731897	2.5628	2.74839	2.83234	2.92605	2.99367	2.90419	2.87436	2.95539	3.01846
AT1G06390	encodes a GSK3/shaggy-like protein kinase. Gene expression is induced by NaCl and ABA but not KCl, suggesting that this gene may be involved in response to osmotic stress. This protein can interact with the BZR1 protein involved in brassinosteroid-mediated signaling in a Y2H assay and promotes BZR1 phosphorylation in protoplasts.	protein_coding	GSK3/SHAGGY-LIKE PROTEIN KINASE 1 (GSK1)	A. THALIANA SHAGGY-LIKE KINASE GROUP 2 3 (ATSK2-3);BIN2-LIKE 2 (BIL2); (ATGSK1);SHAGGY-LIKE PROTEIN KINASE 22 (ATSK22);SHAGGY-LIKE PROTEIN KINASE 22 (SK22);GSK3/SHAGGY-LIKE PROTEIN KINASE 1 (GSK1)	-0.0726042	0.667432	0.0775837	0.84568	5.59349	5.57998	5.5999	5.4558	5.50153	5.59525	5.62325	5.74973	5.63617
AT1G06400	small GTP-binding protein (ara-2).RabGTPase functioning in anterograde trafficking from trans-Golgi network/early endosomal compartments to the plasma membrane as well as in responses to salinity stress.	protein_coding	(ARA-2)	(ATRAB11E); (ARA2);ARABIDOPSIS THALIANA RAB GTPASE HOMOLOG A1A (ATRABA1A); (ARA-2)	-0.0276673	0.897962	0.000306721	0.999747	4.87366	4.84087	4.75995	4.82723	4.77057	4.79585	4.81998	4.72447	4.92748
AT1G06410	Encodes an enzyme putatively involved in trehalose biosynthesis. Though the protein has both trehalose-6-phosphate synthase (TPS)-like and trehalose-6-phosphate phosphatase (TPP)-like domains, neither activity has been detected in enzymatic assays nor has the protein been able to complement yeast TPS or TPP mutants.	protein_coding	TREHALOSE-PHOSPHATASE/SYNTHASE 7 (TPS7)	TREHALOSE-PHOSPHATASE/SYNTHASE 7 (ATTPS7);TREHALOSE -6-PHOSPHATASE SYNTHASE S7 (TPS7); (ATTPSA);TREHALOSE-PHOSPHATASE/SYNTHASE 7 (TPS7)	-0.132248	0.420095	-0.0645573	0.878222	7.52173	7.29018	7.38612	7.26696	7.19338	7.33768	7.33173	7.39023	7.28049
AT1G06417	None;(source:Araport11)	long_noncoding_rna			-0.0483834	0.979175	-0.432092	0.921306	-0.339501	-0.479717	-3.14494	-0.53338	-1.28888	-2.01864	-1.46711	-2.30011	-1.33589
AT1G06420	DNA ligase-like protein;(source:Araport11)	protein_coding			0.314257	0.604984	0.337546	0.815871	0.397465	0.257249	0.479553	0.434911	1.03305	0.59279	0.745887	0.587411	0.759264
AT1G06430	encodes a FtsH protease that is localized to the chloroplast	protein_coding	FTSH PROTEASE 8 (ftsh8)	FTSH PROTEASE 8 (ftsh8); (FTSH8)	-0.0226855	0.903863	0.0320363	0.940293	7.08316	6.99991	7.0229	6.963	6.96233	7.11035	7.05467	7.13076	7.01645
AT1G06440	Ubiquitin carboxyl-terminal hydrolase family protein;(source:Araport11)	protein_coding			0.0386052	0.961829	-0.0290331	0.989774	0.397465	0.546755	0.314494	0.369323	0.502533	0.539351	0.0276575	0.332154	0.877101
AT1G06450	Deadenylase.	protein_coding	CCR4-ASSOCIATED FACTOR 1G (CAF1G)	CCR4-ASSOCIATED FACTOR 1G (CAF1G)	0.419578	0.66946	0.481488	0.836764	-1.27239	-0.986677	-1.55998	-0.809015	-0.345464	-1.28168	-0.839076	-0.921603	-0.547397
AT1G06460	ACD32.1 encodes an alpha-crystallin domain containing protein with homology to small heat shock proteins.	protein_coding	ALPHA-CRYSTALLIN DOMAIN 32.1 (ACD32.1)	ALPHA-CRYSTALLIN DOMAIN 31.2 (ACD31.2);ALPHA-CRYSTALLIN DOMAIN 32.1 (ACD32.1)	-0.0090468	0.971061	-0.0288205	0.961501	7.27346	7.24189	7.35192	7.44216	7.36576	7.03272	7.23302	7.25486	7.29181
AT1G06470	Nucleotide/sugar transporter family protein;(source:Araport11)	protein_coding			-0.0115742	0.964321	-0.19998	0.657415	5.14009	5.13935	5.10457	5.16827	5.15151	5.03423	5.13551	4.73331	4.89642
AT1G06473	None;(source:Araport11)	long_noncoding_rna			0.219979	0.829023	0.116239	0.966703	-0.644356	-0.376623	-1.02946	-0.664625	0.368232	-0.940642	-0.534221	-0.53458	-0.547397
AT1G06490	Encodes Callose Synthase 7 (CalS7), a phloem-specific callose synthase responsible for callose deposition in developing sieve elements during phloem formation and in mature phloem induced by wounding.	protein_coding	CALLOSE SYNTHASE 7 (CalS7)	(gsl07);ARABIDOPSIS THALIANA GLUCAN SYNTHASE-LIKE 7 (ATGSL07);CALLOSE SYNTHASE 7 (CalS7);GLUCAN SYNTHASE-LIKE 7 (GSL7);GLUCAN SYNTHASE-LIKE 7 (GSL07); (atgsl7)	0.200716	0.570629	0.401045	0.552897	3.36094	2.75975	3.25309	3.09788	3.27278	3.48032	3.39989	3.64005	3.44785
AT1G06500	Component of MINU-associated SWI/SNF complex, aka MAS complex (PMID: 36189880,PMID:36471048)	protein_coding	PLANT-SPECIFIC SWI/SNF-ASSOCIATED PROTEIN 2 (PSA2)	PLANT-SPECIFIC SWI/SNF-ASSOCIATED PROTEIN 2 (PSA2);SMALL SUBUNIT OF MINU1/2-ASSOCIATED SWI/SNF COMPLEX (SSM)	-0.0604308	0.877822	-0.0656038	0.948007	2.84561	2.9894	2.94958	2.56511	3.18561	2.88289	2.83501	2.9402	2.8413
AT1G06510	forkhead-associated domain protein;(source:Araport11)	protein_coding			-0.066403	0.728439	-0.0579698	0.907504	4.76204	4.80569	4.85318	4.84543	4.67779	4.69865	4.7119	4.81467	4.72628
AT1G06515	Encodes a 56-amino acid polypeptide with low but significant similarity to human small subunit of serine palmitoyltransferase that localizes to the ER and physically interacts with and greatly stimulates the activity of LCB1/LCB2 heterodimer ser palmitoyltransferase complex. Mutants have low pollen viability.	protein_coding	SMALL SUBUNIT OF SPT A (SSSPTA)	SMALL SUBUNIT OF SPT A (SSSPTA)	0.183066	0.520633	0.0685068	0.932259	2.79956	3.12734	3.20674	3.27845	3.29145	3.14682	3.03346	3.16586	3.17622
AT1G06520	sn-glycerol-3-phosphate 2-O-acyltransferase. Expressed in flower buds and siliques. Homozygous mutant plants are male sterile.	protein_coding	GLYCEROL-3-PHOSPHATE SN-2-ACYLTRANSFERASE 1 (GPAT1)	GLYCEROL-3-PHOSPHATE SN-2-ACYLTRANSFERASE 1 (ATGPAT1);GLYCEROL-3-PHOSPHATE SN-2-ACYLTRANSFERASE 1 (GPAT1);GLYCEROL-3-PHOSPHATE SN-2-ACYLTRANSFERASE 1 (SN-2-GPAT1)	-0.760641	0.288829	0.054851	0.975637	0.553584	1.14044	0.696364	-0.012548	0.738601	-0.433682	1.13955	0.804222	0.696529
AT1G06547	None;(source:Araport11)	small_nucleolar_rna			-0.824062	0.319556	-0.211676	0.922006	-0.339501	-0.479717	-0.206338	-1.3565	-1.08243	-1.10111	-0.282683	-0.921603	-0.547397
AT1G06550	ATP-dependent caseinolytic (Clp) protease/crotonase family protein;(source:Araport11)	protein_coding			0.0567388	0.805702	0.0817531	0.878193	4.78978	5.04501	4.78383	5.04503	4.96633	4.81002	4.97885	4.91129	4.99747
AT1G06560	NOL1/NOP2/sun family protein;(source:Araport11)	protein_coding	(NOP2C)	(NOP2C);TRNA METHYLTRANSFERASE 4F (TRM4F); (ATTRM4F)	0.158224	0.495041	-0.0720236	0.915448	3.74796	3.56953	3.74988	3.88264	3.70068	3.91734	3.62421	3.65873	3.54007
AT1G06570	Mutation of the PDS1 locus disrupts the activity of p-hydroxyphenylpyruvate dioxygenase (HPPDase), the first committed step in the synthesis of both plastoquinone and tocopherols in plants.	protein_coding	PHYTOENE DESATURATION 1 (PDS1)	PHYTOENE DESATURATION 1 (PDS1);4-HYDROXYPHENYLPYRUVATE DIOXYGENASE (HPPD);4-HYDROXYPHENYLPYRUVATE DIOXYGENASE (HPD)	0.11505	0.520644	0.169566	0.657415	4.88105	4.94157	5.03663	5.0024	5.03997	5.15684	5.08609	5.18047	5.10403
AT1G06573	Natural antisense transcript overlaps with AT1G32460;(source:Araport11)	antisense_long_noncoding_rna			0.44105	0.64864	0.16279	0.957563	-1.27239	0.0507978	-1.02946	-0.302055	0.0550744	-0.433682	-0.402977	-1.16261	-0.0404369
AT1G06577	None;(source:Araport11)	long_noncoding_rna			1.42543	0.356166	2.29434	0.372789	-4.73182	-1.32771	-3.14494	-0.969479	-1.52989	-2.01864	-0.839076	-0.53458	-0.547397
AT1G06580	Pentatricopeptide Repeat Protein. During pathogen infection its mRNA is cleaved by MIR400 which down regulates its expression. Mutants are more susceptible to infection ny bacteria.	protein_coding	PENTATRICOPEPTIDE REPEAT 1 (PPR1)	PENTATRICOPEPTIDE REPEAT 1 (PPR1)	-0.322551	0.54714	-0.506658	0.688009	1.57196	1.39475	0.942525	1.35245	0.84357	0.78871	0.801382	0.735509	0.877101
AT1G06590	anaphase-promoting complex subunit;(source:Araport11)	protein_coding			0.108747	0.715722	0.102686	0.889377	3.3071	3.04617	3.43501	3.51671	3.225	3.30729	3.27803	3.38358	3.3796
AT1G06620	encodes a protein whose sequence is similar to a 2-oxoglutarate-dependent dioxygenase The mRNA is cell-to-cell mobile.	protein_coding			0.838973	0.631652	0.0866308	0.989569	0.477635	0.319984	0.399383	0.152511	0.738601	2.65063	0.62805	0.86981	-0.0404369
AT1G06630	F-box/RNI-like superfamily protein;(source:Araport11)	protein_coding			-0.108866	0.790069	-0.0227343	0.983918	4.2426	4.09407	4.07423	4.16947	4.22743	3.70321	4.31901	3.7399	4.22982
AT1G06640	encodes a protein whose sequence is similar to a 2-oxoglutarate-dependent dioxygenase The mRNA is cell-to-cell mobile.	protein_coding			-0.109336	0.679781	0.10486	0.872443	5.64864	5.7319	5.56587	5.63043	5.76807	5.23665	5.83252	5.70101	5.73117
AT1G06645	2-oxoglutarate (2OG) and Fe(II)-dependent oxygenase superfamily protein;(source:Araport11)	protein_coding			0.0705176	0.820455	0.135185	0.847323	3.13237	3.41285	3.19491	3.53925	3.18561	3.27495	3.36348	3.44942	3.38955
AT1G06650	encodes a protein whose sequence is similar to 2-oxoglutarate-dependent dioxygenase The mRNA is cell-to-cell mobile.	protein_coding			0.00859193	0.975101	0.100177	0.856603	5.1121	5.37734	5.31039	5.34287	5.36933	5.13223	5.23962	5.55911	5.3275
AT1G06660	Encodes JASON. jason mutant produces diploid male gametes leading to triploid progeny. Diploid gametes in the jason mutant are generated by a defect in male meiosis II.	protein_coding	JASON (JASON)	JASON (JASON)	0.427818	0.348712	0.425739	0.688009	1.37671	1.10525	0.88481	1.60127	1.51847	1.52568	1.58126	1.71781	1.35442
AT1G06670	nuclear DEIH-box helicase (NIH) encoding a putative RNA and/or DNA helicase homologous to a group of nucleic acid helicases from the DEAD/H family with nuclear DEIH-box helicase (NIH) distinct N- and C-terminal regions that differ from animal DEIH proteins The mRNA is cell-to-cell mobile.	protein_coding	NUCLEAR DEIH-BOXHELICASE (NIH)	NUCLEAR DEIH-BOXHELICASE (NIH)	-0.0268561	0.909764	0.0918407	0.848107	5.99014	5.77872	5.65272	5.76403	5.67335	5.89823	5.9103	5.91031	5.87445
AT1G06680	Encodes a 23 kD extrinsic protein that is part of photosystem II and participates in the regulation of oxygen evolution. Phosphorylation of this protein is dependent on calcium. In plsp1-1 mutant plastids, the nonmature form of the protein localizes in the stroma. The mRNA is cell-to-cell mobile.	protein_coding	PHOTOSYSTEM II SUBUNIT P-1 (PSBP-1)	PHOTOSYSTEM II SUBUNIT P (PSII-P);OXYGEN-EVOLVING ENHANCER PROTEIN 2 (OEE2);PHOTOSYSTEM II SUBUNIT P-1 (PSBP-1);OXYGEN EVOLVING COMPLEX SUBUNIT 23 KDA (OE23)	-0.179257	0.335199	-0.126822	0.766978	12.5062	12.6069	12.6509	12.5099	12.4984	12.2172	12.5663	12.387	12.4306
AT1G06690	Oxidoreductase located in stroma lamellae and grana margins.	protein_coding			-0.120934	0.543722	-0.0147424	0.979508	6.14393	6.08563	6.30008	6.17368	6.09482	5.89557	6.25896	6.18128	6.03836
AT1G06700	Plays role in abscisic acid (ABA)-dependent pathway in response to dehydration; forms homo- or heterodimers in a kinase active dependent manner.	protein_coding	CYTOSOLIC ABA RECEPTOR KINASE 7 (CARK7)	CYTOSOLIC ABA RECEPTOR KINASE 7 (CARK7)	0.00219905	0.991313	0.027107	0.953144	5.95731	5.87588	5.81603	5.92105	5.91079	5.82475	5.93687	5.8788	5.9129
AT1G06710	Pentatricopeptide repeat protein that stabilizes nad4 mRNA in mitochondria.	protein_coding	MITOCHONDRIAL STABILITY FACTOR 1 (MTSF1)	MITOCHONDRIAL STABILITY FACTOR 1 (MTSF1);MITOCHONDRIAL STABILITY FACTOR 2 (MTSF2)	0.357385	0.295746	0.193065	0.821249	3.01637	2.47275	2.68795	3.20515	2.94732	3.016	2.75294	2.79581	3.12949
AT1G06720	P-loop containing nucleoside triphosphate hydrolases superfamily protein;(source:Araport11)	protein_coding			0.0817427	0.648045	0.145759	0.703228	5.37278	5.2722	5.19936	5.36407	5.31788	5.40482	5.36693	5.52643	5.39326
AT1G06730	Encodes a plastid nucleoside kinase that is involved in inosine salvage and control of purine nucleotide biosynthesis.	protein_coding	PLASTID NUCLEOSIDE KINASE 1 (PNK1)	PLASTID NUCLEOSIDE KINASE 1 (PNK1)	-0.0721116	0.75147	-0.0866391	0.877626	4.29332	4.10302	4.08708	4.0594	3.99652	4.18864	4.08189	4.12279	4.00881
AT1G06740	Encodes a member of a domesticated transposable element gene family MUSTANG. Members of this family are derived from transposable elements genes but gained function in plant fitness and flower development. Known members include: AT3G04605 (MUG1), AT2G30640 (MUG2), AT1G06740 (MUG3), AT5G16505 (MUG4), AT3G06940 (MUG5), AT5G48965 (MUG6), AT3G05850 (MUG7) and AT5G34853 (MUG8).	protein_coding	MUSTANG 3 (MUG3)	MUSTANG 3 (MUG3)	-0.130259	0.746064	-0.13525	0.892697	2.345	2.1491	2.14046	2.04109	2.24908	1.95098	1.86788	2.00731	2.34423
AT1G06760	winged-helix DNA-binding transcription factor family protein;(source:Araport11)	protein_coding	HISTONE 1.1 (H1.1)	(HON1);HISTONE 1.1 (H1.1)	0.0194856	0.928876	-0.0438215	0.925339	6.44996	6.32046	6.16416	6.28902	6.30473	6.39874	6.28596	6.29159	6.22635
AT1G06770	Encodes a C3HC4 RING-domain-containing ubiquitin E3 ligase capable of interacting with DREB2A. The DRIP1-GFP fusion protein is nuclear-localized. DRIP1 seems to be involved in regulating stress-related transcriptional changes and drought tolerance.	protein_coding	DREB2A-INTERACTING PROTEIN 1 (DRIP1)	(ATRING1B);DREB2A-INTERACTING PROTEIN 1 (DRIP1); (ATBMI1B); (ATDRIP1); (BMI1B)	0.0940211	0.805298	0.0665719	0.948873	2.3016	2.65414	2.56472	2.65042	2.39438	2.78297	2.58916	2.4969	2.67228
AT1G06780	Encodes a protein with putative galacturonosyltransferase activity. Required for synthesis of native homogalacturonan in growing pollen tubes; critical role in pollen tube growh and male fertility.	protein_coding	GALACTURONOSYLTRANSFERASE 6 (GAUT6)	GALACTURONOSYLTRANSFERASE 6 (GAUT6)	0.0874129	0.812783	0.0467231	0.96422	3.40261	3.48991	3.55087	3.24227	3.81481	3.65378	3.42661	3.82504	3.36958
AT1G06790	Encodes a subunit of RNA polymerase III involved in maintaining global RNA homeostasis, not just that of genes transcribed by RNA pol III.	protein_coding	NUCLEAR RNA POLYMERASE C, SUBUNIT 7 (NRPC7)	NUCLEAR RNA POLYMERASE C, SUBUNIT 7 (NRPC7)	0.13092	0.709405	0.0523316	0.960802	2.89023	2.61714	2.58298	2.8797	2.55757	2.99631	2.79456	2.84556	2.58838
AT1G06800	Encodes a lipase that hydrolyzes phosphatidylcholine, glycolipids as well as triacylglycerols.	protein_coding	PHOSPHOLIPASE A I GAMMA 1 (PLA-I{gamma}1)	PHOSPHOLIPASE A I GAMMA 1 (PLA-I{gamma}1);DAD1-LIKE LIPASE 4 (DALL4)	-0.371127	0.453169	0.101588	0.937811	1.53497	2.20002	1.77789	1.57241	1.16043	1.75394	2.15028	1.753	1.99909
AT1G06820	Encodes carotenoid isomerase. Catalyzes the isomerization of poly-cis-carotenoids to all-trans-carotenoids. Together with PDS and ZDS, CRTiso is required to complete the synthesis of lycopene from phytoene.	protein_coding	CAROTENOID ISOMERASE (CRTISO)	CAROTENOID ISOMERASE (CRTISO);CAROTENOID AND CHLOROPLAST REGULATION 2 (CCR2)	-0.0979002	0.538349	-0.00240412	0.994979	5.48129	5.49926	5.57502	5.4076	5.44635	5.40669	5.55021	5.45611	5.53671
AT1G06830	Encodes a member of the CC-type glutaredoxin (ROXY) family that has been shown to interact with the transcription factor TGA2. CEPD1 is a non secreted polypeptide that is highly similar to CEPD2 which is another member of a novel family related to glutaredoxins. It is induced by nitrogen starvation. It acts downstream of the CEP1 peptide in systemic N-demand signalling .The RNA is expressed in th…	protein_coding	CEP DOWNSTREAM 1 (CEPD1)	(ROXY6);CEP DOWNSTREAM 1 (CEPD1)	0.659446	0.0371141	0.292359	0.683539	2.5628	2.95027	3.00481	3.64696	3.49046	3.40014	2.99827	3.21716	3.23258
AT1G06837	None;(source:Araport11)	long_noncoding_rna			-0.702304	0.575248	0.224884	0.943804	-1.56189	-0.376623	-1.55998	-0.809015	-2.18196	-2.38121	-0.678611	-1.45212	-0.547397
AT1G06840	Homomultimers interact with cytoplasmic signaling molecule PBL27, resulting in herbivory resistance, in an ethylene-dependent manner.	protein_coding	HDS-ASSOCIATED RLK1 (HAK1)	HDS-ASSOCIATED RLK1 (HAK1)	-0.12252	0.549154	0.116473	0.810358	4.32617	4.2472	4.13738	4.13535	4.14767	4.06646	4.37952	4.25754	4.41656
AT1G06850	bZIP protein involved in heat stress response. Under heat stress localization moves exclusively to nucleus.	protein_coding	BASIC LEUCINE-ZIPPER 52 (bZIP52)	BASIC LEUCINE-ZIPPER 52 (bZIP52);BASIC LEUCINE-ZIPPER 52 (AtbZIP52)	0.102536	0.750192	0.0963069	0.910507	3.19299	3.10079	2.86256	3.10796	3.40729	2.98636	3.11238	3.13951	3.2103
AT1G06870	Peptidase S24/S26A/S26B/S26C family protein;(source:Araport11)	protein_coding	PLASTIDIC TYPE I SIGNAL PEPTIDASE 2A (PLSP2A)	PLASTIDIC TYPE I SIGNAL PEPTIDASE 2A (PLSP2A)	-0.0885244	0.679539	-0.187984	0.689451	4.0264	4.12515	4.17398	4.09534	4.01911	3.95354	4.00124	3.88971	3.86645
AT1G06890	UXT3 is a member of the NST-KT subfamily of nucleotide/sugar transporters. It is localized to the golgi and functions as a UDP-Xyl transporter.	protein_coding	UDP-XYLOSE TRANSPORTER3 (UXT3)	UDP-XYLOSE TRANSPORTER3 (UXT3)	-0.147908	0.347994	-0.12808	0.724544	5.60245	5.55411	5.60437	5.37456	5.44843	5.49003	5.39426	5.50595	5.47731
AT1G06900	Insulinase (Peptidase family M16) family protein;(source:Araport11)	protein_coding			-0.0884065	0.592421	0.0134482	0.975753	6.01049	5.85087	5.96272	5.77357	5.89103	5.88758	5.93377	5.93733	5.98685
AT1G06910	Arabidopsis thaliana myb family transcription factor (At1g06910)	protein_coding	TRF-LIKE 7 (TRFL7)	TRF-LIKE 7 (TRFL7)	0.0455884	0.915921	0.103751	0.917573	2.52557	2.5663	2.40965	2.53551	2.46189	2.65063	2.36808	2.97041	2.5534
AT1G06950	Encodes a protein thought to be a part of the translocon at the chloroplast inner envelope. Involved in protein import into the chloroplast and chloroplast biogenesis. C-terminal half of Tic110 functions as scaffolds for protein-protein interactions.	protein_coding	TRANSLOCON AT THE INNER ENVELOPE MEMBRANE OF CHLOROPLASTS 110 (TIC110)	ARABIDOPSIS THALIANA TRANSLOCON AT THE INNER ENVELOPE MEMBRANE OF CHLOROPLASTS 110 (ATTIC110);TRANSLOCON AT THE INNER ENVELOPE MEMBRANE OF CHLOROPLASTS 110 (TIC110)	-0.141766	0.431539	0.00941559	0.987306	8.27958	7.96737	8.17605	7.9119	7.98348	8.10159	8.1471	8.19834	8.10535
AT1G06960	Similar to U2B'. Functions in cold stress induced alternative splicing.	protein_coding	U2B"-LIKE (U2BL)	U2B"-LIKE (U2BL)	0.0298317	0.909764	-0.156905	0.760176	4.09155	4.02984	4.01493	4.12545	4.19803	3.91209	3.84495	3.94401	3.88063
AT1G06977	Natural antisense transcript overlaps with AT1G36390;(source:Araport11)	antisense_long_noncoding_rna			0.571329	0.607418	0.0157888	0.995914	-0.824928	-1.32771	-0.642437	0.22846	-0.597002	-0.796252	-0.171651	-2.30011	-0.547397
AT1G06980	PADRE protein	protein_coding			-0.311753	0.520644	-0.0153249	0.991458	1.83804	2.51359	2.45001	1.95429	2.41156	1.63161	2.17149	2.24832	2.42384
AT1G07000	A member of EXO70 gene family, putative exocyst subunits, conserved in land plants. Arabidopsis thaliana contains 23 putative EXO70 genes, which can be classified into eight clusters on the phylogenetic tree.	protein_coding	EXOCYST SUBUNIT EXO70 FAMILY PROTEIN B2 (EXO70B2)	EXOCYST SUBUNIT EXO70 FAMILY PROTEIN B2 (ATEXO70B2);EXOCYST SUBUNIT EXO70 FAMILY PROTEIN B2 (EXO70B2)	0.52883	0.452961	-0.0902251	0.966703	3.58559	3.80705	3.64079	4.03317	3.78876	4.78728	3.46148	3.36095	3.9629
AT1G07010	Calcineurin-like metallo-phosphoesterase superfamily protein;(source:Araport11)	protein_coding	SHEWENELLA-LIKE PROTEIN PHOSPHATASE 1 (SLP1)	(ATSLP1);SHEWENELLA-LIKE PROTEIN PHOSPHATASE 1 (SLP1)	-0.0437752	0.839354	0.100182	0.822521	5.76304	6.03042	6.05392	5.95638	5.94952	5.81776	6.08399	6.10332	5.96706
AT1G07020	hypothetical protein;(source:Araport11)	protein_coding			-0.00775248	0.987438	0.0371099	0.972835	2.0626	2.24921	2.45001	2.08261	2.35941	2.29525	2.10688	2.59713	2.2159
AT1G07030	Mitochondrial substrate carrier family protein;(source:Araport11)	protein_coding	MITOCHONDRIAL IRON TRANSPORTER 2 (MIT2)	MITOCHONDRIAL IRON TRANSPORTER 2 (MIT2)	0.292763	0.191198	-0.107658	0.858983	3.95118	4.04385	4.08067	4.36302	4.17307	4.4132	4.0536	3.76597	3.91548
AT1G07040	plant/protein;(source:Araport11)	protein_coding			0.163645	0.52146	-0.0159337	0.983918	4.15997	3.81252	4.16795	4.09026	4.16297	4.31327	4.01891	3.8658	4.13837
AT1G07050	FITNESS encodes a protein with a single CCT domain and belongs to the CCT motif family genes (CMF). FITNESS acts upstream JUB1 thereby controlling H2O2 levels. FITNESS has a role in cellular redox homeostasis controlling H2O2 levels, due to changes in enzymes, metabolites and transcripts related to ROS detoxification.	protein_coding	FITNESS (FITNESS)	FITNESS (FITNESS)	0.558734	0.286463	-0.62996	0.657415	0.694446	1.50686	1.24738	2.04109	1.69718	1.52568	0.745887	0.587411	0.333959
AT1G07070	Ribosomal protein L35Ae family protein;(source:Araport11)	protein_coding	RIBOSOMAL PROTEIN EL33W (EL33W)	RIBOSOMAL PROTEIN EL33W (EL33W)	0.0370533	0.916419	-0.125672	0.873188	3.53028	3.82339	3.64948	3.66757	3.74877	3.73921	3.83168	3.21716	3.56662
AT1G07080	Thioredoxin superfamily protein;(source:Araport11)	protein_coding			-0.0913182	0.559266	-0.045607	0.914723	6.12539	6.11578	6.22502	6.05354	6.04754	6.08814	6.14827	6.14034	6.03836
AT1G07090	LIGHT-DEPENDENT SHORT HYPOCOTYLS-like protein (DUF640);(source:Araport11)	protein_coding	LIGHT SENSITIVE HYPOCOTYLS 6 (LSH6)	LIGHT SENSITIVE HYPOCOTYLS 6 (LSH6)	-0.0139762	0.967536	0.0120339	0.990757	3.04297	3.08281	3.28691	3.00375	3.15534	3.19081	3.27803	3.00001	3.12949
AT1G07110	Encodes the bifunctional enzyme fructose-6-phosphate 2-kinase/fructose-2,6-bisphosphatase.	protein_coding	FRUCTOSE-2,6-BISPHOSPHATASE (F2KP)	FRUCTOSE-2,6-BISPHOSPHATASE (F2KP); (ATF2KP); (FKFBP)	-0.223798	0.157723	-0.0922097	0.80442	7.29367	7.29458	7.36517	7.20897	7.08783	6.98542	7.22416	7.24871	7.20362
AT1G07119	Natural antisense transcript overlaps with AT1G07120;(source:Araport11)	antisense_long_noncoding_rna			0.557207	0.731437	0.110616	0.982358	-1.56189	-2.42725	-1.55998	-2.24959	-0.234432	-1.48813	-3.34158	-1.16261	-0.707862
AT1G07135	glycine-rich protein;(source:Araport11)	protein_coding			0.0702954	0.886742	-0.348325	0.742024	1.86809	1.77662	1.92831	1.68452	2.15023	1.93037	1.30228	1.40033	1.80459
AT1G07140	Encodes a putative Ran-binding protein (siRanBP).	protein_coding	(SIRANBP)	(SIRANBP)	0.0639771	0.666867	-0.0438559	0.911432	6.96471	6.99211	6.95879	7.03878	7.03131	7.03814	6.8788	6.9108	6.99543
AT1G07150	Member of MEKK subfamily. Involved in wound induced signaling where it interacts with At5g40440, and activates At1g59580.	protein_coding	MITOGEN-ACTIVATED PROTEIN KINASE KINASE KINASE 13 (MAPKKK13)	MITOGEN-ACTIVATED PROTEIN KINASE KINASE KINASE 13 (MAPKKK13); (MAP3K13)	0.101888	0.905684	-0.00606298	0.9978	0.312576	0.0507978	-0.206338	0.369323	0.368232	-0.234373	0.358863	-0.229725	-0.0404369
AT1G07167	None;(source:Araport11)	long_noncoding_rna			0.00270274	0.997877	0.616478	0.739703	-0.824928	0.493316	0.128081	0.369323	-0.345464	-0.0592867	0.745887	0.132845	0.877101
AT1G07170	Similar to human splicing factor 3b, 14 kda subunit, SF3b14b.	protein_coding			-0.0133855	0.975063	-0.114315	0.907784	2.91923	2.89982	3.00481	2.70461	2.99367	3.0641	3.13416	2.47599	2.79713
AT1G07180	Internal NAD(P)H dehydrogenase in mitochondria. The predicted protein sequence has high homology with other designated NAD(P)H DHs from microorganisms; the capacity for matrix NAD(P)H oxidation via the rotenone-insensitive pathway is significantly reduced in the Atndi1 mutant plant line; the in vitro translation product of AtNDI1 is imported into isolated mitochondria and located on the inside of…	protein_coding	ALTERNATIVE NAD(P)H DEHYDROGENASE 1 (NDA1)	ARABIDOPSIS THALIANA INTERNAL NON-PHOSPHORYLATING NAD ( P ) H DEHYDROGENASE (ATNDI1);ALTERNATIVE NAD(P)H DEHYDROGENASE 1 (NDA1)	-0.129847	0.443695	-0.00995904	0.984632	5.80248	5.6148	5.74887	5.54761	5.59846	5.6212	5.78341	5.72779	5.61513
AT1G07187	None;(source:Araport11)	long_noncoding_rna			0.00286178	0.995333	0.142255	0.905736	1.64322	1.86343	1.64514	2.062	1.66889	1.49793	1.91895	2.00731	1.71247
AT1G07200	Encodes a member of an eight-gene family (SMAX1 and SMAX1-like) that has weak similarity to AtHSP101, a ClpB chaperonin required for thermotolerance.	protein_coding	SMAX1-LIKE 6 (SMXL6)	SMAX1-LIKE 6 (SMXL6)	-0.0739003	0.719536	0.107265	0.815871	4.62353	4.57436	4.41221	4.54483	4.45983	4.39451	4.59506	4.67028	4.67838
AT1G07210	Ribosomal protein S18;(source:Araport11)	protein_coding	RIBOSOMAL PROTEIN BS18M (BS18M)	RIBOSOMAL PROTEIN BS18M (BS18M)	-0.0229697	0.915533	-0.018554	0.971569	4.66264	4.65566	4.67311	4.60305	4.64912	4.66786	4.61843	4.74209	4.58189
AT1G07220	O-glucosyltransferase rumi-like protein (DUF821);(source:Araport11)	protein_coding			0.378528	0.129688	0.236528	0.672385	3.10739	3.26125	3.27572	3.59052	3.48236	3.70928	3.48709	3.48125	3.39943
AT1G07230	non-specific phospholipase C1;(source:Araport11)	protein_coding	NON-SPECIFIC PHOSPHOLIPASE C1 (NPC1)	NON-SPECIFIC PHOSPHOLIPASE C1 (NPC1)	-0.232834	0.249449	-0.130788	0.78605	5.14316	5.12844	5.00312	4.72278	4.80672	5.04385	4.99083	5.02362	4.87533
AT1G07240	Encodes a UDP-glucosyltransferase that plays a role in abscisic acid (ABA) glucosylation from ABA to ABA-glucose ester and regulates ABA homeostasis, thereby influencing the ABA signal network.	protein_coding	UDP-GLUCOSYL TRANSFERASE 71C5 (UGT71C5)	UDP-GLUCOSYL TRANSFERASE 71C5 (UGT71C5)	-0.037093	0.889603	-0.0481595	0.937835	4.70905	4.83283	4.91215	5.01854	4.67068	4.65849	4.81324	4.68857	4.80273
AT1G07250	UDP-glucosyl transferase 71C4;(source:Araport11)	protein_coding	UDP-GLUCOSYL TRANSFERASE 71C4 (UGT71C4)	UDP-GLUCOSYL TRANSFERASE 71C4 (UGT71C4)	-0.0796719	0.663449	0.0259048	0.961176	5.51966	5.56549	5.61993	5.60038	5.52342	5.34573	5.58026	5.63652	5.56772
AT1G07260	Encodes a uridine diphosphate-glycosyltransferase that acts on methyl salicylate (MeSA) to form MeSA glucosides in vitro and in vivo and facilitates negative regulation of the SAR response by modulating homeostasis of MeSA and SA.	protein_coding	UDP-GLUCOSYL TRANSFERASE 71C3 (UGT71C3)	UDP-GLUCOSYL TRANSFERASE 71C3 (UGT71C3)	0.22087	0.757112	-0.185517	0.925339	0.126163	0.0507978	0.399383	0.615483	0.139963	0.42614	0.117855	-0.53458	0.333959
AT1G07270	Cell division control, Cdc6;(source:Araport11)	protein_coding	(CDC6B)	(CDC6B)	0.230961	0.67922	0.177181	0.906676	0.882891	0.696133	0.761953	1.24684	0.79204	0.961177	0.745887	0.932546	1.18196
AT1G07280	Tetratricopeptide repeat (TPR)-like superfamily protein;(source:Araport11)	protein_coding			-0.00348364	0.984633	-0.126551	0.693099	6.99992	7.11661	7.01367	7.05387	7.06291	7.00588	6.9295	6.93207	6.89161
AT1G07290	Encodes a GDP-mannose transporter.	protein_coding	GOLGI NUCLEOTIDE SUGAR TRANSPORTER 2 (GONST2)	GOLGI NUCLEOTIDE SUGAR TRANSPORTER 2 (GONST2)	0.419216	0.452961	0.221014	0.88312	0.477635	0.994214	0.627652	1.0928	0.98796	1.35059	1.26329	0.663359	0.877101
AT1G07300	josephin protein-like protein;(source:Araport11)	protein_coding			0.2142	0.63348	0.330743	0.74598	1.71113	2.40202	1.92831	2.55039	2.19059	2.08755	2.43978	2.22345	2.4808
AT1G07310	Calcium-dependent lipid-binding (CaLB domain) family protein;(source:Araport11)	protein_coding			-0.077235	0.674188	-0.126374	0.751617	5.02807	4.88304	5.01661	4.91028	4.95466	4.82126	4.83335	4.8105	4.88942
AT1G07313	None;(source:Araport11)	long_noncoding_rna			0.697707	0.463046	0.56078	0.811679	-1.92446	-0.986677	-1.02946	-0.664625	-0.901857	-0.234373	-0.678611	-0.374115	-1.09488
AT1G07320	encodes a plastid ribosomal protein L4	protein_coding	RIBOSOMAL PROTEIN L4 (RPL4)	RIBOSOMAL PROTEIN L4 (RPL4);EMBRYO DEFECTIVE 2784 (EMB2784);PLASTID RIBOSOMAL PROTEIN L4 (PRPL4);RIBOSOMAL PROTEIN UL4C (UL4C)	-0.0461886	0.779119	-0.0724789	0.841527	8.76341	8.77811	8.82193	8.80327	8.75204	8.66951	8.79488	8.6753	8.67597
AT1G07323	None;(source:Araport11)	long_noncoding_rna			-0.164355	0.499632	-0.142	0.810358	3.75602	3.78499	3.83615	3.73422	3.73519	3.42982	3.72092	3.57271	3.64347
AT1G07330	dentin sialophosphoprotein;(source:Araport11)	protein_coding			0.343342	0.861998	0.374144	0.936564	-1.92446	-0.986677	-3.14494	-0.53338	-3.40436	-0.940642	-2.11918	-1.16261	-1.33589
AT1G07350	Encodes a serine/arginine rich-like protein, SR45a. Involved in the regulation of stress-responsive alternative splicing.	protein_coding	SERINE/ARGININE RICH-LIKE PROTEIN 45A (SR45a)	SERINE/ARGININE RICH-LIKE PROTEIN 45A (SR45a)	0.116757	0.540163	0.123936	0.782426	4.57879	4.77242	4.69006	4.87527	4.75719	4.77577	4.79968	4.7289	4.89642
AT1G07360	Encodes MAC5A, a component of the MOS4-associated complex (MAC) that contributes to snc1- mediated autoimmunity. MAC is a highly conserved nuclear protein complex associated with the spliceosome. Homologues include AT1G07360 (MAC5A), AT2G29580 (MAC5B) and AT5G07060 (MAC5C).	protein_coding	MOS4-ASSOCIATED COMPLEX SUBUNIT 5A (MAC5A)	MOS4-ASSOCIATED COMPLEX SUBUNIT 5A (MAC5A); (ATC3H4)	-0.0989566	0.634129	0.110167	0.8161	5.66372	5.41015	5.45125	5.32568	5.4854	5.40855	5.46685	5.74755	5.64035
AT1G07370	Encodes putative proliferating cell nuclear antigen involved in cell cycle regulation. May be sumoylated.	protein_coding	PROLIFERATING CELLULAR NUCLEAR ANTIGEN 1 (PCNA1)	PROLIFERATING CELLULAR NUCLEAR ANTIGEN 1 (PCNA1);PROLIFERATING CELLULAR NUCLEAR ANTIGEN 1 (ATPCNA1)	0.157702	0.52146	0.146671	0.807253	4.51373	4.15126	4.06126	4.29841	4.47625	4.40575	4.42881	4.26974	4.4359
AT1G07380	Encodes a neutral ceramidase that is involved in sphingolipid homeostasis and responses to oxidative stress.	protein_coding			0.0322325	0.928956	-0.00409907	0.995497	3.06908	2.7933	2.86256	2.78226	3.0163	2.98636	2.83501	2.97041	2.88416
AT1G07390	receptor like protein 1;(source:Araport11)	protein_coding	RECEPTOR LIKE PROTEIN 1 (RLP1)	RECEPTOR LIKE PROTEIN 1 (AtRLP1);RECEPTOR LIKE PROTEIN 1 (RLP1)	-0.131808	0.815803	-0.186773	0.889768	1.41793	1.39475	1.53689	1.3181	0.941418	1.63161	1.13955	1.64474	1.03757
AT1G07400	HSP20-like chaperones superfamily protein;(source:Araport11)	protein_coding	(HSP17.8)	(HSP17.8)	0.686383	0.562895	-0.290692	0.937115	-1.03138	-2.06468	-1.02946	-1.15005	-0.901857	-0.234373	-0.678611	-3.03708	-1.6254
AT1G07410	RAB GTPase homolog A2B;(source:Araport11)	protein_coding	RAB GTPASE HOMOLOG A2B (RABA2b)	RAB GTPASE HOMOLOG A2B (ATRABA2B);RAB GTPASE HOMOLOG A2B (RAB-A2B);ARABIDOPSIS RAB GTPASE HOMOLOG A2B (ATRAB-A2B);RAB GTPASE HOMOLOG A2B (RABA2b)	-0.16525	0.799129	-0.199335	0.903596	1.29055	0.994214	0.761953	0.873795	0.941418	0.742168	1.18199	0.235938	0.932596
AT1G07420	Arabidopsis thaliana sterol 4-alpha-methyl-oxidase mRNA. The sterol 4alpha-methyl oxidase2 family proteins SMO2-1 and SMO2-2 function partially through effects on auxin accumulation, auxin response and PIN1 expression to regulate embryogenesis in Arabidopsis.	protein_coding	STEROL 4-ALPHA-METHYL-OXIDASE 2-1 (SMO2-1)	STEROL 4-ALPHA-METHYL-OXIDASE 2 (ATSMO2);ARABIDOPSIS THALIANA STEROL 4-ALPHA-METHYL OXIDASE 1 (ATSMO1);STEROL 4-ALPHA-METHYL-OXIDASE 2-1 (SMO2-1)	-0.0385907	0.888252	-0.235683	0.643905	4.85126	5.0216	4.95835	4.92748	5.0808	4.7288	4.91109	4.60437	4.60342
AT1G07430	Encodes a member of the group A protein phosphatase 2C (PP2C) family that is responsible for negatively regulating seed dormancy.	protein_coding	HIGHLY ABA-INDUCED PP2C GENE 2 (HAI2)	HIGHLY ABA-INDUCED PP2C GENE 2 (HAI2);AKT1 INTERACTING PROTEIN PHOSPHATASE 1 (AIP1); (ATAIP1);HONSU (KOREAN FOR ABNORMAL DROWSINESS) (HON)	0.894386	0.304786	0.915934	0.62738	-1.56189	-1.14714	-1.02946	-0.664625	-0.131339	-0.234373	-0.402977	0.0218134	-0.547397
AT1G07440	NAD(P)-binding Rossmann-fold superfamily protein;(source:Araport11)	protein_coding			-0.101509	0.654647	-0.0641734	0.917319	5.26395	5.42271	5.45869	5.4676	5.33148	5.05341	5.36233	5.23127	5.35823
AT1G07450	NAD(P)-binding Rossmann-fold superfamily protein;(source:Araport11)	protein_coding			-0.349781	0.595227	0.347652	0.80934	0.553584	0.787763	1.05146	0.965426	0.220134	0.168982	1.37724	0.86981	1.13541
AT1G07470	Transcription factor IIA, alpha/beta subunit;(source:Araport11)	protein_coding			-0.0191538	0.94971	0.0566204	0.93436	3.91564	3.73981	3.81313	3.9232	3.78876	3.68487	3.73524	3.84148	4.04703
AT1G07480	Transcription factor IIA, alpha/beta subunit;(source:Araport11)	protein_coding			0.138583	0.484334	0.0266791	0.965007	3.92996	4.02514	4.07423	4.14027	4.11659	4.18864	4.06498	3.98898	4.0533
AT1G07510	encodes an FtsH protease that is localized to the mitochondrion	protein_coding	FTSH PROTEASE 10 (ftsh10)	FTSH PROTEASE 10 (ftsh10)	0.025097	0.919698	0.0295635	0.962124	5.09314	5.02632	4.94076	4.92463	4.98079	5.224	4.94844	5.10758	5.10101
AT1G07530	Encodes a member of the GRAS family of transcription factors. The protein interacts with the TGA2 transcription factor and affects the transcription of stress-responsive genes. The protein is found in the nucleus and is also exported to the cytoplasm.	protein_coding	SCARECROW-LIKE 14 (SCL14)	SCARECROW-LIKE 14 (SCL14);ARABIDOPSIS THALIANA GRAS (GAI, RGA, SCR) 2 (ATGRAS2);GRAS (GAI, RGA, SCR) 2 (GRAS2)	0.0317579	0.888145	-0.0150386	0.978698	4.77002	4.54839	4.66456	4.65558	4.62723	4.76998	4.64142	4.67028	4.60769
AT1G07570	Protein kinase capable of phosphorylating tyrosine, serine, and threonine residues	protein_coding	(APK1A)	(APK1A);PBS1-LIKE 9 (PBL9)	-0.00508865	0.988857	-0.0317945	0.9701	3.52085	3.21248	3.36286	3.19572	3.4742	3.36985	3.36348	3.11267	3.45734
AT1G07587	Natural antisense transcript overlaps with AT1G49720;(source:Araport11)	antisense_long_noncoding_rna			-0.0942702	0.943692	-0.19441	0.953144	-0.644356	-0.986677	-0.642437	0.0723409	-0.901857	-1.72914	-1.46711	-1.16261	-0.271762
AT1G07590	Tetratricopeptide repeat (TPR)-like superfamily protein;(source:Araport11)	protein_coding			-0.0081364	0.986638	-0.0640219	0.954589	6.36687	6.82102	6.79709	6.7795	6.62401	6.56506	6.91148	6.36877	6.51131
AT1G07607	Natural antisense transcript overlaps with AT1G50020;(source:Araport11)	antisense_long_noncoding_rna			0.144328	0.920916	0.440882	0.88291	-1.92446	-0.376623	-1.02946	-0.809015	-0.345464	-1.48813	-0.678611	-1.45212	0.24907
AT1G07610	one of the five metallothioneins (MTs) genes identified in Arabidopsis. MTs are cysteine-rich proteins required for heavy metal tolerance. The mRNA is cell-to-cell mobile.	protein_coding	METALLOTHIONEIN 1C (MT1C)	METALLOTHIONEIN 1C (MT1C)	0.152634	0.723703	0.0190407	0.989774	2.89023	3.4693	3.41476	3.56877	3.49046	3.25022	3.67709	3.09906	3.06886
AT1G07615	GTP-binding protein Obg/CgtA;(source:Araport11)	protein_coding	(OBG A-1)	(OBG A-1)	-0.0136502	0.977299	0.267567	0.753272	2.79956	2.13172	2.6538	2.63654	2.377	2.40389	2.82165	2.77884	2.65589
AT1G07620	GTP-binding protein Obg/CgtA;(source:Araport11)	protein_coding			1.21335	0.108645	0.607346	0.736556	0.694446	1.03218	1.29247	1.97648	1.83086	2.79442	2.01598	1.21085	1.54453
AT1G07630	Encodes a protein phosphatase 2C like gene, similar to POL. Involved in leaf development. Knockout mutants have abnormally shaped leaves.	protein_coding	POL-LIKE 5 (PLL5)	POL-LIKE 5 (PLL5)	0.190843	0.433555	0.0357505	0.963788	3.70697	4.07146	3.74177	3.97372	4.00786	4.16237	3.8581	3.8658	3.9629
AT1G07640	A member of the DOF transcription factors. Prominently expressed in the phloem of leaves and other organs. Expression is induced by wounding, MeJA and insect feeding. Upregulates glucosinolate biosynthesis. PEAR protein involved in the formation of a short-range concentration gradient that peaks at protophloem sieve elements, and activates gene expression that promotes radial growth. Locally prom…	protein_coding	(OBP2)	(OBP2);UAS-TAGGED ROOT PATTERNING3 (URP3)	0.559018	0.0282171	0.335428	0.486096	4.0264	3.67529	3.98778	4.45679	4.27512	4.56799	4.25088	4.18853	4.1962
AT1G07650	Leucine-rich repeat receptor-like kinase with extracellular malectin-like domain, which possesses cell death induction activity in plant leaves.	protein_coding	LEUCINE-RICH REPEAT RECEPTOR-LIKE KINASE WITH EXTRACELLULAR MALECTIN-LIKE DOMAIN 1 (LMK1)	LEUCINE-RICH REPEAT RECEPTOR-LIKE KINASE WITH EXTRACELLULAR MALECTIN-LIKE DOMAIN 1 (LMK1)	-0.0332871	0.874689	-0.0931742	0.826367	6.41093	6.43826	6.41029	6.37612	6.28039	6.50186	6.19823	6.32559	6.45911
AT1G07660	Histone superfamily protein;(source:Araport11)	protein_coding			0.102572	0.695227	-0.104117	0.878222	3.5018	3.3466	3.18299	3.44688	3.50654	3.39263	3.27803	3.29085	3.15304
AT1G07670	TPLATE complex protein involved in clathrin-mediated endocytosis.	protein_coding	ENDOMEMBRANE-TYPE CA-ATPASE 4 (ECA4)	(ATECA4);ENDOMEMBRANE-TYPE CA-ATPASE 4 (ECA4)	-0.0849909	0.67335	0.03719	0.947477	6.06665	5.77732	5.81023	5.72196	5.7664	5.90088	5.99307	5.83431	5.92663
AT1G07700	Thioredoxin superfamily protein;(source:Araport11)	protein_coding			0.061306	0.743332	0.0950379	0.819525	5.93263	6.08224	6.14892	6.22441	6.02958	6.0951	6.18916	6.17805	6.08349
AT1G07705	NOT2 / NOT3 / NOT5 family;(source:Araport11)	protein_coding	NEGATIVE ON TATA LESS2A (NOT2A)	NEGATIVE ON TATA LESS2A (NOT2A)	0.0268329	0.895921	0.0191389	0.969481	4.93884	4.91133	4.91215	4.86043	4.96923	5.00988	4.88884	4.97228	4.96123
AT1G07710	Ankyrin repeat family protein;(source:Araport11)	protein_coding			-0.0882793	0.927	0.140627	0.950202	-0.0879622	0.19166	-0.206338	0.30061	-0.465758	-0.144176	-0.282683	0.587411	0.158872
AT1G07720	Encodes KCS3, a member of the 3-ketoacyl-CoA synthase family involved in the biosynthesis of VLCFA (very long chain fatty acids).	protein_coding			-0.220387	0.255367	-0.0610894	0.907914	5.44933	5.57195	5.38774	5.10419	5.3583	5.29625	5.40773	5.51879	5.31451
AT1G07740	Tetratricopeptide repeat (TPR)-like superfamily protein;(source:Araport11)	protein_coding			0.222378	0.661541	0.218564	0.86531	1.497	0.915143	1.10299	1.57241	1.2005	1.31922	1.4485	1.30869	1.3132
AT1G07743	Natural antisense transcript overlaps with AT1G51402;(source:Araport11)	antisense_long_noncoding_rna			0.099091	0.892716	-0.252076	0.88312	0.760035	1.14044	0.761953	1.05158	1.51847	0.539351	0.431013	0.587411	0.986035
AT1G07745	Is a suppressor of SNI1. Encodes a member of the RecA/RAD51 family of DNA recombination and repair proteins. Both RAD51 and SNI1 have a dual role in pathogen-related gene transcription and somatic homologous recombination.	protein_coding	HOMOLOG OF RAD51 D (RAD51D)	(ATRAD51D);SUPPRESOR OF SNI1 (SSN1);HOMOLOG OF RAD51 D (RAD51D)	-0.0969865	0.803323	-0.052872	0.961176	2.52557	2.7254	2.61883	2.78226	2.57292	2.27904	2.42219	2.65408	2.68849
AT1G07750	RmlC-like cupins superfamily protein;(source:Araport11)	protein_coding			-0.235226	0.288829	-0.0664395	0.914723	4.61026	4.38928	4.53454	4.11549	4.4557	4.23979	4.4892	4.43053	4.38707
AT1G07770	Encodes cytoplasmic ribosomal protein S15a.	protein_coding	RIBOSOMAL PROTEIN S15A (RPS15A)	RIBOSOMAL PROTEIN S15A (RPS15A);RIBOSOMAL PROTEIN US8Z (US8Z)	0.0417677	0.90681	-0.177889	0.804233	7.20224	7.35715	7.24057	7.27257	7.37782	7.27776	7.41859	6.79	7.05291
AT1G07780	Encodes phosphoribosylanthranilate isomerase which catalyzes the third step of the tryptophan biosynthetic pathway. Member of gene family. The mRNA is cell-to-cell mobile.	protein_coding	PHOSPHORIBOSYLANTHRANILATE ISOMERASE 1 (PAI1)	PHOSPHORIBOSYLANTHRANILATE ISOMERASE 1 (PAI1);TRANSIENT RECEPTOR POTENTIAL 6 (TRP6)	0.0959468	0.702449	-0.00102878	0.999717	3.86437	3.76821	3.56931	3.91747	3.69367	3.88021	3.79798	3.65873	3.73995
AT1G07790	Encodes a histone 2B (H2B) protein.	protein_coding	(HTB1)	(HTB1)	0.12187	0.499632	0.00192658	0.997044	4.9459	5.14369	4.95134	5.21335	5.11003	5.1026	5.01451	5.05568	4.99747
AT1G07810	Encodes an ER-type Ca2+-pumping ATPase. The mRNA is cell-to-cell mobile.	protein_coding	ER-TYPE CA2+-ATPASE 1 (ECA1)	(ACA3);ER-TYPE CA2+-ATPASE 1 (ECA1);ARABIDOPSIS THALIANA ER-TYPE CA2+-ATPASE 1 (ATECA1)	-0.16695	0.432368	-0.0582245	0.921257	5.50778	5.32477	5.23155	5.11173	5.18436	5.26161	5.45392	5.10076	5.31712
AT1G07820	Histone superfamily protein;(source:Araport11)	protein_coding			0.185368	0.248961	-0.00708993	0.990459	5.30298	5.34377	5.24595	5.42183	5.51947	5.51274	5.32967	5.30722	5.23947
AT1G07830	ribosomal protein L29 family protein;(source:Araport11)	protein_coding	RIBOSOMAL PROTEIN UL29M (UL29M)	RIBOSOMAL PROTEIN UL29M (UL29M)	0.222923	0.400138	0.164795	0.8053	3.11993	2.92021	2.92115	3.33966	3.12442	3.14682	3.19758	3.12615	3.10554
AT1G07840	Sas10/Utp3/C1D family;(source:Araport11)	protein_coding			0.146544	0.506688	0.165016	0.747313	4.05282	4.01569	3.90309	4.10545	4.06867	4.2356	4.06498	4.31165	4.11457
AT1G07870	Protein kinase superfamily protein;(source:Araport11)	protein_coding			0.242451	0.683645	0.0926455	0.959531	2.52557	2.50011	2.30352	2.25594	2.52638	3.24188	2.17149	2.67258	2.82673
AT1G07880	member of MAP Kinase	protein_coding	(ATMPK13)	(ATMPK13)	0.52649	0.201027	0.357726	0.71952	1.53497	1.33525	1.87001	2.01987	2.10871	2.10605	2.10688	1.78735	1.80459
AT1G07890	Encodes a cytosolic ascorbate peroxidase APX1. Ascorbate peroxidases are enzymes that scavenge hydrogen peroxide in plant cells. Eight types of APX have been described for Arabidopsis: three cytosolic (APX1, APX2, APX6), two chloroplastic types (stromal sAPX, thylakoid tAPX), and three microsomal (APX3, APX4, APX5) isoforms. At least part of the induction of heat shock proteins during light stres…	protein_coding	ASCORBATE PEROXIDASE 1 (APX1)	ASCORBATE PEROXIDASE 1 (APX1);MATERNAL EFFECT EMBRYO ARREST 6 (MEE6); (CS1); (ATAPX1); (ATAPX01)	-0.12423	0.491494	-0.0918516	0.829825	9.02797	9.00029	9.19055	8.86369	8.89571	9.08734	9.06135	9.01334	8.86901
AT1G07897	None;(source:Araport11)	small_nucleolar_rna			-0.553249	0.59474	0.170938	0.951861	-0.0879622	-0.280408	-1.27047	-1.15005	-1.81939	-0.330589	-0.402977	-0.229725	-0.403007
AT1G07900	LOB domain-containing protein 1;(source:Araport11)	protein_coding	LOB DOMAIN-CONTAINING PROTEIN 1 (LBD1)	LOB DOMAIN-CONTAINING PROTEIN 1 (LBD1)	1.4409	0.322315	-1.07147	0.819049	-1.92446	-1.14714	-3.14494	-1.15005	-0.901857	0.303283	-3.34158	-4.62204	-1.33589
AT1G07902	hypothetical protein;(source:Araport11)	protein_coding			0.361645	0.743083	0.238873	0.934809	-0.824928	-0.986677	0.0249872	-0.302055	-1.08243	0.483856	-0.0685578	-1.16261	-0.0404369
AT1G07910	Encodes a tRNA ligase that resembles the yeast Trl1 RNA ligase in structure and function but very different in sequence. Like Trl1, AtRNL consists of two domains, an N-terminal ligase component and a C-terminal 5'-kinase/2',3'-cyclic phosphodiesterase (CPD) component that can function in tRNA splicing in vivo when expressed as separate polypeptides. Requires a 2'-PO4 end for tRNA splicing in vivo.	protein_coding	RNALIGASE (RNL)	ARABIDOPSIS THALIANA RNA LIGASE (ATRNL);RNALIGASE (RNL); (RLG1);ZYGOTE-ARREST 3 (ZYG3);ATRLG1 (AtRLG1)	-0.0582788	0.759495	-0.0244713	0.96422	4.93884	4.79744	4.93721	4.88704	4.82606	4.77288	4.89524	4.80632	4.87887
AT1G07920	GTP binding Elongation factor Tu family protein.	protein_coding	(ELONGATION FACTOR-TU FAMILY)	(ELONGATION FACTOR-TU FAMILY)	-0.124842	0.485161	-0.156395	0.688009	8.32905	8.00604	8.08408	8.02404	7.99207	8.02802	8.05199	7.90909	7.98788
AT1G07930	GTP binding Elongation factor Tu family protein.	protein_coding			0.0138215	0.952539	-0.028808	0.959161	8.45476	8.22649	8.30128	8.22658	8.27322	8.52428	8.35177	8.26993	8.27429
AT1G07940	Translation initiation elongation factor 1A.	protein_coding	(EF1A)	(EF1A)	-0.141226	0.518242	-0.154583	0.751603	8.30556	7.8845	7.98198	7.87287	7.85519	8.01921	7.99586	7.886	7.82512
AT1G07950	Surfeit locus protein 5 subunit 22 of Mediator complex;(source:Araport11)	protein_coding			0.00767288	0.979669	0.000668306	0.999747	3.22818	3.49671	3.41476	3.37351	3.4742	3.35446	3.37267	3.41688	3.38955
AT1G07960	Encodes a protein disulfide isomerase-like (PDIL) protein, a member of a multigene family within the thioredoxin (TRX) superfamily.	protein_coding	PDI-LIKE 5-1 (PDIL5-1)	PDI-LIKE 5-1 (PDIL5-1);PDI-LIKE 5-1 (ATPDIL5-1)	0.171999	0.426702	0.0167945	0.980022	3.80346	3.89725	3.82085	4.06976	4.09017	3.90154	3.95916	3.79159	3.82306
AT1G07970	cytochrome B561, amino-terminal protein;(source:Araport11)	protein_coding	(PNET1)	(PNET1)	0.0943856	0.706602	0.106163	0.864133	3.87921	3.65718	3.78974	3.77278	3.7689	4.02332	3.8581	3.80841	3.94277
AT1G07980	nuclear factor Y, subunit C10;(source:Araport11)	protein_coding	NUCLEAR FACTOR Y, SUBUNIT C10 (NF-YC10)	NUCLEAR FACTOR Y, SUBUNIT C10 (NF-YC10)	0.00746643	0.981862	-0.163794	0.80442	3.28499	3.20419	3.30902	3.33966	3.33711	3.13786	3.19758	2.92485	3.14131
AT1G07990	SIT4 phosphatase-associated family protein;(source:Araport11)	protein_coding			-0.0784205	0.651288	-0.0730976	0.864953	5.68075	5.53275	5.50012	5.47931	5.42748	5.56548	5.48179	5.52389	5.48661
AT1G07993	Natural antisense transcript overlaps with AT1G54780;(source:Araport11)	antisense_long_noncoding_rna			0.0855407	0.941365	0.330469	0.885588	-0.824928	-1.32771	-1.27047	-1.3565	-1.08243	-0.796252	-1.01965	-0.53458	-0.888434
AT1G08000	Encodes a member of the GATA factor family of zinc finger transcription factors.	protein_coding	GATA TRANSCRIPTION FACTOR 10 (GATA10)	GATA TRANSCRIPTION FACTOR 10 (GATA10)	0.0851216	0.789399	-0.00111026	0.999747	3.13237	2.96015	3.04489	3.04635	3.23468	3.0922	2.92521	3.29085	2.92577
AT1G08010	Encodes a member of the GATA factor family of zinc finger transcription factors.	protein_coding	GATA TRANSCRIPTION FACTOR 11 (GATA11)	GATA TRANSCRIPTION FACTOR 11 (GATA11)	-0.105516	0.663817	0.0401206	0.95343	3.96515	4.10747	3.93898	4.06976	3.88412	3.77433	3.95304	4.06796	4.14425
AT1G08030	Encodes a tyrosylprotein sulfotransferase (TPST). This protein is a 500-aa type I transmembrane protein that shows no sequence similarity to animal TPSTs. Activity confirmed by protein expression in yeast. TPST is expressed throughout the plant body, and the highest levels of expression are in the root apical meristem. TPST acts in the auxin pathway to maintain postembryonic root stem cell niche …	protein_coding	TYROSYLPROTEIN SULFOTRANSFERASE (TPST)	TYROSYLPROTEIN SULFOTRANSFERASE (TPST);HYPERSENSITIVE TO PI STARVATION 7 (HPS7);ACTIVE QUIESCENT CENTER1 (AQC1)	0.097286	0.643305	0.0248332	0.968366	3.95118	4.03919	3.89581	4.00645	4.09549	4.09452	3.94074	3.98898	4.0533
AT1G08040	trimethylguanosine synthase (DUF707);(source:Araport11)	protein_coding			-0.0988534	0.68959	-0.0608457	0.925339	4.55127	4.62182	4.70264	4.31592	4.77389	4.49618	4.66779	4.4943	4.51983
AT1G08050	Zinc finger (C3HC4-type RING finger) family protein;(source:Araport11)	protein_coding			0.686379	0.518242	-0.220963	0.949876	2.00965	1.88434	2.01157	2.30938	1.99936	3.52911	1.4485	1.60678	2.17046
AT1G08060	Encodes a transcriptional silencer that is required for proper expression of PRR/NLR immune receptor genes. The MOM1 complex facilitates the process of transgene silencing; influences DNA methylation and chromatin accessibility at some endogenous RdDM sites.	protein_coding			-0.0640885	0.803239	0.0967518	0.867636	5.03802	4.71522	4.76795	4.86341	4.66711	4.77577	4.77563	5.09048	4.94108
AT1G08070	Encodes a chloroplast RNA editing factor.	protein_coding	ORGANELLE TRANSCRIPT PROCESSING 82 (OTP82)	ORGANELLE TRANSCRIPT PROCESSING 82 (OTP82);EMBRYO DEFECTIVE 3102 (EMB3102)	0.159599	0.831046	0.14997	0.935839	0.126163	0.380105	-0.206338	0.152511	0.565269	0.168982	0.358863	0.422351	0.0626566
AT1G08090	High-affinity nitrate transporter. Up-regulated by nitrate. Functions as a repressor of lateral root initiation independently of nitrate uptake.	protein_coding	NITRATE TRANSPORTER 2:1 (NRT2:1)	NITRATE TRANSPORTER 2:1 (ATNRT2:1);NITRATE TRANSPORTER 2 (NRT2); (NRT2;1AT);NITRATE TRANSPORTER 2:1 (NRT2:1);LATERAL ROOT INITIATION 1 (LIN1);NITRATE TRANSPORTER 2.1 (ATNRT2.1);NITRATE TRANSPORTER 2.1 (NRT2.1); (ACH1)	0.524649	0.607418	1.14263	0.523546	-1.27239	-1.53416	-0.642437	-0.102746	-1.08243	-0.796252	0.282915	0.132845	-0.547397
AT1G08110	Encodes a Zn2+ dependent glyoxylase. Enhancement of the glyoxalase pathway under ammonium nutrition is linked mainly to increased GLXI.3 or GLXII.5 transcript level.	protein_coding	GLYOXALASE12 (ATGLYI2)	GLYOXALASE12 (ATGLYI2); (GLXI.3); (GLYI2);GLYOXALASE I;3 (GLXI:3)	-0.0093425	0.962626	-0.0272637	0.953097	6.23757	6.24062	6.15503	6.23019	6.26275	6.11578	6.15094	6.18773	6.2152
AT1G08125	S-adenosyl-L-methionine-dependent methyltransferases superfamily protein;(source:Araport11)	protein_coding			0.0152191	0.95602	0.0241231	0.970109	3.83424	3.75692	3.74988	3.73422	3.79532	3.8476	3.83833	3.88971	3.68446
AT1G08130	Encodes the Arabidopsis DNA ligase 1 that provides the major DNA ligase activity in cells and plays a key role in both DNA replication and excision repair pathways. In addition, it is an important component of the active DNA demethylation machinery and is indispensable for cell viability. AtLIG1 expresses one major and two minor mRNA transcripts differing only in the length of the 5' untranslated…	protein_coding	DNA LIGASE 1 (LIG1)	DNA LIGASE 1 (LIG1);DNA LIGASE 1 (ATLIG1)	-0.0693362	0.80902	0.0239569	0.97402	5.31121	4.86474	4.90854	4.76802	5.01209	5.07	5.11101	5.07319	4.94783
AT1G08160	Late embryogenesis abundant (LEA) hydroxyproline-rich glycoprotein family;(source:Araport11)	protein_coding			0.118074	0.733861	0.339618	0.619503	3.31803	2.73694	2.9912	2.94868	3.28214	3.0922	3.30708	3.40586	3.27614
AT1G08165	hypothetical protein;(source:Araport11)	protein_coding			0.444996	0.613177	0.490155	0.811679	-0.824928	-0.280408	-1.27047	-0.53338	-0.131339	-0.234373	-0.402977	-0.53458	0.158872
AT1G08180	cyclin-dependent kinase inhibitor;(source:Araport11)	protein_coding	SIAMESE-RELATED 2 (SMR2)	SIAMESE-RELATED 2 (SMR2)	-0.0342983	0.952532	0.344208	0.738955	1.45801	1.30455	1.37862	1.3181	1.61059	1.11521	1.70282	1.56778	1.86289
AT1G08190	Might be involved in protein sorting to the vacuole. The mRNA is cell-to-cell mobile.	protein_coding	VACUOLAR PROTEIN SORTING 41 (VPS41)	VACUOLAR PROTEIN SORTING 41 (ATVPS41);ZIGZAG SUPPRESSOR 2 (ZIP2); (VAM2); (ATVAM2);VACUOLAR PROTEIN SORTING 41 (VPS41)	-0.0830427	0.58113	-0.0199472	0.9643	7.07029	7.00051	7.02206	7.03019	6.93586	6.87718	7.02	7.01322	6.99869
AT1G08200	Encodes a putative UDP-D-apiose/UPD-D-xylose synthetase.	protein_coding	UDP-D-APIOSE/UDP-D-XYLOSE SYNTHASE 2 (AXS2)	UDP-D-APIOSE/UDP-D-XYLOSE SYNTHASE 2 (AXS2)	-0.144574	0.35357	-0.00852467	0.986473	7.71087	7.66494	7.62407	7.46097	7.6507	7.45506	7.62011	7.72475	7.63015
AT1G08210	Eukaryotic aspartyl protease family protein;(source:Araport11)	protein_coding			-0.0487939	0.879073	-0.0525257	0.948858	3.75602	3.88174	3.56012	3.65386	3.78217	3.66005	3.57729	3.95916	3.57536
AT1G08220	ATPase complex subunit;(source:Araport11)	protein_coding			0.13621	0.687009	0.0041965	0.996192	2.61691	2.43073	2.56472	2.60839	2.66173	2.7123	2.75294	2.53783	2.28149
AT1G08230	Codes for a H+-driven, high affinity gamma-aminobutyric acid (GABA) transporter. Localized at the plasma membrane. In planta, AtGAT1 expression was highest in flowers and under conditions of elevated GABA concentrations such as wounding or senescence.	protein_coding			0.173903	0.634193	-0.010934	0.992325	2.23397	2.48649	2.18896	2.56511	2.26807	2.63798	2.27313	2.17237	2.4808
AT1G08260	Similar to POL2A, DNA polymerase epsilon catalytic subunit. Essential for Arabidopsis growth. Null homozygotes are embryo lethal, partial loss of function alleles show embryo patterning defects such as root pole displacement. Delayed progression through cell cycle results in embryos with smaller numbers of larger cells.	protein_coding	TILTED 1 (TIL1)	EMBRYO DEFECTIVE 142 (EMB142);EMBRYO DEFECTIVE 2284 (EMB2284); (POL2A);EARLY IN SHORT DAYS 7 (ESD7);TILTED 1 (TIL1);EMBRYO DEFECTIVE 529 (EMB529);ABA OVERLY SENSITIVE 4 (ABO4)	0.140045	0.520644	0.234178	0.606729	4.73782	4.41465	4.59428	4.74234	4.56335	4.82126	4.79285	4.83944	4.78776
AT1G08270	vacuolar protein sorting-associated protein;(source:Araport11)	protein_coding			0.693606	0.52146	0.402138	0.888117	-1.92446	-0.590748	-0.337583	-0.102746	-0.234432	-0.330589	-1.46711	0.332154	-0.271762
AT1G08280	Encodes a glycosyltransferase (GT) GALT29A, which belongs to the Carbohydrate Active Enzyme family GT29. GALT29A co-expresses with other arabinogalactan GTs, GALT31A and GLCAT14A. The recombinant GALT29A expressed in Nicotiana benthamiana demonstrated a galactosyltransferase activity, transferring galactose from UDP-galactose to a mixture of various oligosaccharides derived from arabinogalactan p…	protein_coding	GLYCOSYLTRANSFERASE 29A (GALT29A)	GLYCOSYLTRANSFERASE 29A (GALT29A)	-0.0717947	0.817138	0.142652	0.832261	3.41284	3.07373	3.09665	3.09788	3.1655	3.07353	3.25834	3.47071	3.26537
AT1G08283	None;(source:Araport11)	long_noncoding_rna			0.482084	0.752968	0.553693	0.881976	-1.92446	-2.06468	-2.40797	-1.3565	-0.597002	-2.86664	-1.75661	-2.30011	-0.707862
AT1G08290	WIP domain protein 3;(source:Araport11)	protein_coding	WIP DOMAIN PROTEIN 3 (WIP3)	WIP DOMAIN PROTEIN 3 (WIP3)	-0.123509	0.884854	-0.301757	0.877062	-0.208256	0.257249	0.0249872	0.152511	-0.234432	-0.144176	-0.678611	-0.0984808	0.0626566
AT1G08300	no vein-like protein;(source:Araport11)	protein_coding	NO VEIN-LIKE (NVL)	NO VEIN-LIKE (NVL)	0.295873	0.407931	0.103159	0.92141	2.3016	2.18325	2.11559	2.62254	2.60314	2.27904	2.15028	2.22345	2.53559
AT1G08340	Rho GTPase activating protein with PAK-box/P21-Rho-binding domain-containing protein;(source:Araport11)	protein_coding			0.337757	0.656344	0.405392	0.820556	0.477635	-0.025151	0.555502	-0.012548	0.98796	0.919955	0.565314	1.10588	0.490078
AT1G08350	Endomembrane protein 70 protein family;(source:Araport11)	protein_coding			0.141064	0.583529	0.196656	0.738955	3.21655	3.3466	3.12185	3.305	3.49852	3.34671	3.40885	3.40586	3.49469
AT1G08360	Ribosomal protein L1p/L10e family;(source:Araport11)	protein_coding	RIBOSOMAL PROTEIN UL1Z (UL1Z)	RIBOSOMAL PROTEIN UL1Z (UL1Z)	0.035132	0.870171	-0.0863703	0.847474	7.62546	7.57094	7.57929	7.64068	7.65836	7.58189	7.70941	7.33977	7.46412
AT1G08370	Encodes DCP1 involved in mRNA decapping. DCP1 forms a mRNA decapping complex with DCP2 (At5g13570) and VCS (VARICOSE) (At3g13300). However, unlike DCP2, DCP1 itself does not have mRNA decapping activity in vitro. DCP1, DCP2 and VCS colocalize in cytoplasmic loci, which are putative Arabidopsis mRNA processing bodies. Null mutants of DCP1, DCP2, and VCS accumulate capped mRNAs with a reduced degra…	protein_coding	DECAPPING 1 (DCP1)	(ATDCP1);DECAPPING 1 (DCP1)	0.0562728	0.818027	0.0739185	0.900955	4.54198	4.61871	4.41221	4.52237	4.58622	4.64906	4.41554	4.6377	4.77263
AT1G08380	Encodes subunit O of photosystem I.	protein_coding	PHOTOSYSTEM I SUBUNIT O (PSAO)	PHOTOSYSTEM I SUBUNIT O (PSAO)	-0.0269779	0.917886	-0.153433	0.751603	11.2539	11.559	11.4579	11.5095	11.4338	11.2454	11.4322	11.1605	11.2173
AT1G08390	Involved in preserving the stability of 45S rDNA repeats.	protein_coding	(RMI2)	(RMI2)	-0.295052	0.36431	-0.150027	0.860002	3.31803	3.32382	3.30902	3.33108	3.0496	2.7123	3.31664	3.24214	2.93939
AT1G08400	RINT-1 / TIP-1 family;(source:Araport11)	protein_coding			0.079332	0.844492	0.0183076	0.988155	2.78388	2.29678	2.5085	2.67777	2.3416	2.7123	2.58916	2.59713	2.38458
AT1G08410	Encodes a large 60S subunit nuclear export GTPase 1 that is required for 40S maturation and is involved in ribosome biogenesis and affects multiple auxin-regulated development processes.	protein_coding	YEAST LSG1 ORTHOLOGUE 2 (LSG1-2)	DROUGHT INHIBITED GROWTH OF LATERAL ROOTS 6 (DIG6);YEAST LSG1 ORTHOLOGUE 2 (LSG1-2)	0.17697	0.485539	0.132385	0.833629	4.22528	3.87653	3.88112	3.97372	4.32583	4.18864	4.13145	4.12279	4.09646
AT1G08420	Protein phosphatase which promotes stomatal ACD by establishing kinase-based signalling asymmetry in the two daughter cells.	protein_coding	BRI1 SUPPRESSOR 1 (BSU1)-LIKE 2 (BSL2)	BRI1 SUPPRESSOR 1 (BSU1)-LIKE 2 (BSL2)	-0.0461384	0.802904	-0.033966	0.941162	6.10975	6.0032	6.15198	6.07427	5.9288	6.11578	6.06286	6.03528	6.05876
AT1G08450	Encodes one of three Arabidopsis calreticulins. In CRT-deficient mouse fibroblasts, this protein restores ER Ca2+ levels. Non-receptor component required for EFR-mediated immunity. Mutants show de-repressed anthocyanin accumulation in the presence of elf18, and EFR accumulation and signalling.	protein_coding	CALRETICULIN 3 (CRT3)	CALRETICULIN 3 (CRT3);EMS-MUTAGENIZED BRI1 SUPPRESSOR 2 (EBS2);PRIORITY IN SWEET LIFE 1 (PSL1)	0.401182	0.520644	-0.0552705	0.973452	6.38647	6.51065	6.57217	6.65945	6.55613	7.45145	6.19175	6.5207	6.59753
AT1G08460	histone deacetylase 8;(source:Araport11)	protein_coding	HISTONE DEACETYLASE 8 (HDA08)	HISTONE DEACETYLASE 8 (HDA08); (ATHDA8);HISTONE DEACETYLASE 8 (HDA8)	-0.145278	0.436748	-0.103063	0.820837	4.4654	4.41105	4.4173	4.3246	4.2079	4.31724	4.27068	4.39755	4.32102
AT1G08465	Member of the YABBY family of Arabidopsis proteins involved in the abaxial cell fate specification in lateral organs	protein_coding	YABBY2 (YAB2)	YABBY2 (YAB2)	0.113156	0.634193	0.070738	0.914723	3.93707	3.82879	3.70055	4.05419	3.83405	3.91734	3.81155	4.01095	3.87356
AT1G08470	Although this enzyme is predicted to encode a strictosidine synthase (SS), it lacks a conserved catalytic glutamate residue found in active SS enzymes and it is not expected to have SS activity.	protein_coding	STRICTOSIDINE SYNTHASE-LIKE 3 (SSL3)	STRICTOSIDINE SYNTHASE-LIKE 3 (SSL3)	-0.183654	0.348712	-0.0983943	0.842351	4.36884	4.38194	4.5439	4.19336	4.3483	4.19729	4.37952	4.28184	4.32102
AT1G08480	Encodes subunit 6 of mitochondrial complex II (succinate dehydrogenase complex) and participates in the respiratory chain. It contributes to anchoring succinate dehydrogenase to the inner mitochondrial membrane. The mRNA is cell-to-cell mobile.	protein_coding	SUCCINATE DEHYDROGENASE 6 (SDH6)	SUCCINATE DEHYDROGENASE 6 (SDH6)	-0.0593017	0.783426	-0.205615	0.622046	5.11837	5.29775	5.23155	5.18027	5.08348	5.21338	5.18329	4.90348	4.94108
AT1G08490	Chloroplastic NifS-like protein that can catalyze the conversion of cysteine into alanine and elemental sulfur (S(0)) and of selenocysteine into alanine and elemental Se (Se(0)). Overexpression enhances selenium tolerance and accumulation.	protein_coding	CHLOROPLASTIC NIFS-LIKE CYSTEINE DESULFURASE (CPNIFS)	(ATSUFS); (SUFS);CHLOROPLASTIC NIFS-LIKE CYSTEINE DESULFURASE (CPNIFS); (ATNFS2); (ATCPNIFS)	-0.0781024	0.654538	-0.0902713	0.821249	5.92729	5.72032	5.8949	5.77674	5.77804	5.74438	5.81577	5.67831	5.76405
AT1G08500	early nodulin-like protein 18;(source:Araport11)	protein_coding	EARLY NODULIN-LIKE PROTEIN 18 (ENODL18)	(AtENODL18);EARLY NODULIN-LIKE PROTEIN 18 (ENODL18)	0.319459	0.680136	-0.57453	0.779609	0.0230691	0.493316	-0.481973	0.497647	0.139963	0.483856	-0.402977	-1.16261	-0.0404369
AT1G08507	None;(source:Araport11)	long_noncoding_rna			0.475512	0.571199	0.358626	0.872443	-1.27239	-0.711042	-0.82301	-0.302055	-0.465758	-0.544714	-0.402977	-0.374115	-0.888434
AT1G08510	Encodes an acyl-acyl carrier protein thioesterase. Hydrolyzes primarily saturated acyl-ACPs with chain lengths that vary between 8 and 18 carbons. Involved in saturated fatty acid synthesis. Nuclear-encoded, plastid-targeted globular protein that is functional as dimer.	protein_coding	FATTY ACYL-ACP THIOESTERASES B (FATB)	FATTY ACYL-ACP THIOESTERASES B (FATB)	-0.122299	0.39296	-0.0556914	0.880831	7.05731	7.14233	7.14008	6.92854	7.01103	7.03392	7.06958	7.05963	7.04427
AT1G08520	Encodes the CHLD subunit of the Mg-chelatase enzyme involved in chlorophyll biosynthesis. Lines carrying recessive mutations of this locus are white and seedling lethal.	protein_coding	ALBINA 1 (ALB1)	ALBINA 1 (ALB1); (ALB-1V); (CHLD);PIGMENT DEFECTIVE EMBRYO 166 (PDE166); (V157)	-0.162834	0.273491	-0.0423784	0.917573	8.76216	8.72458	8.79648	8.61714	8.66498	8.51263	8.69288	8.77924	8.68408
AT1G08530	chitinase-like protein;(source:Araport11)	protein_coding			0.133678	0.618404	0.157279	0.808463	3.4825	3.82879	3.78974	3.85295	3.67957	3.98885	3.78427	3.85774	3.96955
AT1G08540	Enodes a subunit of chloroplast RNA polymerase, confers the ability to recognize promoter sequences on the core enzyme. SIG1 is induced by red and blue light.	protein_coding	RNAPOLYMERASE SIGMA SUBUNIT 2 (SIG2)	RNAPOLYMERASE SIGMA SUBUNIT 2 (SIG2); (ABC1);SIGMA FACTOR 1 (ATSIG1); (SIGA);SIGMA FACTOR B (SIGB);RNA POLYMERASE SIGMA SUBUNIT 1 (SIG1);SIGMA FACTOR 2 (ATSIG2)	-0.160902	0.307401	-0.0712898	0.856603	7.54808	7.47038	7.50042	7.45802	7.32951	7.2484	7.38038	7.50756	7.41748
AT1G08550	Violaxanthin deepoxidase involved in xanthophyll cycle.Two major consequences of the npq1 mutation are the absence of zeaxanthin formation in strong light and the partial inhibition of the quenching of singlet excited chlorophylls in the photosystem II light-harvesting complex	protein_coding	NON-PHOTOCHEMICAL QUENCHING 1 (NPQ1)	NON-PHOTOCHEMICAL QUENCHING 1 (NPQ1);ARABIDOPSIS VIOLAXANTHIN DE-EPOXIDASE 1 (AVDE1)	-0.102733	0.616017	-0.072024	0.88556	7.125	7.14071	7.20268	7.17817	7.18217	6.80189	7.04177	7.13576	7.07543
AT1G08560	member of SYP11 syntaxin Gene Family localized in the trans-Golgi network.	protein_coding	SYNTAXIN OF PLANTS 111 (SYP111)	SYNTAXIN OF PLANTS 111 (SYP111);KNOLLE (KN); (ATSYP111)	0.270461	0.305527	0.340759	0.498161	4.40517	4.01569	3.95309	4.33323	4.33035	4.48915	4.55929	4.55538	4.25724
AT1G08570	Encodes a member of the thioredoxin family protein. Located in the chloroplast. Shows high activity towards the chloroplast 2-Cys peroxiredoxin A, and poor activity towards the chloroplast NADP-malate dehydrogenase. The mRNA is cell-to-cell mobile.	protein_coding	ATYPICAL CYS HIS RICH THIOREDOXIN 4 (ACHT4)	ATYPICAL CYS HIS RICH THIOREDOXIN 4 (ACHT4)	0.0453824	0.793745	0.12945	0.706445	5.46171	5.43339	5.50492	5.49669	5.54693	5.49003	5.59996	5.62944	5.55672
AT1G08580	hypothetical protein;(source:Araport11)	protein_coding			0.16523	0.491636	0.111828	0.855883	4.1168	4.58717	4.30627	4.56328	4.54401	4.45709	4.55526	4.45744	4.3821
AT1G08600	The Arabidopsis ATRX harbours a N-terminal ADD domain and a C-terminal helicase domain and is devoid of the large central region involved in DAXX interaction in mammals. Arabidopsis ATRX mutant alleles are viable, but with reduced fertility. Their combination with mutants for the H3.3 chaperone HIRA impairs plant survival. ATRX loss affects cellular histone H3.3 pools and modulates the H3.1/H3.3 …	protein_coding	(ATRX)	(ATRX)	0.0134191	0.957704	0.161702	0.71952	5.0147	4.78638	4.92294	4.8958	4.84515	5.00002	4.9361	5.14449	5.11906
AT1G08610	Pentatricopeptide repeat (PPR) superfamily protein;(source:Araport11)	protein_coding			0.159269	0.603885	0.257299	0.703228	3.10739	2.91005	3.09665	3.19572	3.15534	3.19945	3.37267	2.97041	3.46677
AT1G08620	Member of family of Jumonji C (JmjC)-containing demethylases, its catalytic domain exhibits both H3K4 and H3K9 demethylation activities. Together with MMD1 promotes in male meiocytes gene expression in an H3K9me3-dependent manner and thereby contributes to meiotic chromosome condensation.	protein_coding	JUMONJI DOMAIN-CONTAINING PROTEIN 16 (JMJ16)	JUMONJI DOMAIN-CONTAINING PROTEIN 16 (JMJ16)	-0.0300547	0.901893	0.104297	0.830143	4.95643	4.81388	4.90854	4.93882	4.71631	4.91603	4.85318	5.0592	5.07658
AT1G08640	Encodes a choloroplast membrane protein CJD1 (Chloroplast J-like Domain 1). Predicted to contain a transit peptide, three transmembrane domains and an N-terminal J-like domain. Influences fatty acid composition of chloroplast lipids.	protein_coding	CHLOROPLAST J-LIKE DOMAIN 1 (CJD1)	CHLOROPLAST J-LIKE DOMAIN 1 (CJD1)	-0.154207	0.359935	-0.0993951	0.80934	6.8423	6.83384	6.97616	6.77555	6.82005	6.59402	6.84784	6.7027	6.79947
AT1G08650	Encodes a phosphoenolpyruvate carboxylase kinase that is expressed at highest levels in leaves. Expression is induced by light. The mRNA is cell-to-cell mobile.	protein_coding	PHOSPHOENOLPYRUVATE CARBOXYLASE KINASE 1 (PPCK1)	PHOSPHOENOLPYRUVATE CARBOXYLASE KINASE 1 (PPCK1);PHOSPHOENOLPYRUVATE CARBOXYLASE KINASE 1 (ATPPCK1)	-0.0863229	0.634193	-0.16693	0.662281	5.2526	5.39384	5.43877	5.33859	5.18685	5.30228	5.26452	5.17724	5.14278
AT1G08660	Encodes a sialyltransferase-like protein that is localized to the Golgi apparatus and is involved in pollen tube growth and pollen germination.	protein_coding	MALE GAMETOPHYTE DEFECTIVE 2 (MGP2)	MALE GAMETOPHYTE DEFECTIVE 2 (MGP2);SIALYLTRANSFERASE-LIKE 1 (SIA1)	0.0336861	0.881148	-0.0408843	0.937441	5.23829	5.28208	5.09187	5.25253	5.2763	5.19621	5.26205	5.00549	5.22009
AT1G08680	A member of ARF GAP domain (AGD), A thaliana has 15 members, grouped into four classes. AGD14 belongs to the class 4, together with AGD15.	protein_coding	ARF GAP-LIKE ZINC FINGER-CONTAINING PROTEIN ZIGA4 (ZIGA4)	ARF GAP-LIKE ZINC FINGER-CONTAINING PROTEIN ZIGA4 (ZIGA4)	-0.0811246	0.669076	0.0714626	0.878222	5.3383	5.24417	5.29662	5.17308	5.22621	5.23034	5.21939	5.50337	5.37585
AT1G08700	Encodes a protein similar to animal presenilin whose expression is increased in response to potassium (K+) deprivation. Located in intracellular membrane compartments.	protein_coding	PRESENILIN-1 (PS1)	PRESENILIN-1 (PS1)	0.139371	0.500911	0.00798222	0.99121	4.27661	4.34848	4.25024	4.51481	4.26571	4.51706	4.25088	4.34662	4.32102
AT1G08710	F-box protein that is induced in roots by drought stress.	protein_coding			0.0437972	0.911703	-0.0904663	0.924214	2.68603	3.17054	2.83234	3.04635	2.75887	3.08289	2.7388	2.92485	2.85573
AT1G08720	enhanced disease resistance 1 (EDR1) confers resistance to powdery mildew disease caused by the fungus Erysiphe cichoracearum The mRNA is cell-to-cell mobile.	protein_coding	ENHANCED DISEASE RESISTANCE 1 (EDR1)	ENHANCED DISEASE RESISTANCE 1 (EDR1); (ATEDR1)	-0.0429619	0.858143	-0.0688427	0.905541	4.82085	4.67379	4.78383	4.61017	4.59752	4.91603	4.66405	4.67945	4.71445
AT1G08730	Encodes a class XI myosin that is involved in organelle motility, actin organization, and optimal growth of pollen tubes.	protein_coding	(XIC)	(XIC);MYOSIN XI C (ATXIC); (MYO11C1)	0.45738	0.526519	0.412029	0.814458	0.553584	0.319984	-0.0860441	1.28291	0.62539	0.303283	0.688171	0.332154	0.986035
AT1G08750	GPI8/PIG-K homolog involved in stomata development. Loss of function alleles do not transmit through the pollen.	protein_coding	(GPI8)	(GPI8); (ATGPI8)	-0.0567088	0.827761	-0.129126	0.820837	3.61248	3.65109	3.75794	3.53925	3.53032	3.76271	3.55324	3.54286	3.53111
AT1G08760	CORD2 is a member of a novel and plant specific family of microtubule associated proteins. CORD1 binds microtubules via a conserved protein domain shared among family members. CORD functions may overlap;cord1 / cord2 mutants have defects in secondary cell wall pit morphology.	protein_coding	CORTICAL MICROTUBULE DISORDERING2 (CORD2)	CORTICAL MICROTUBULE DISORDERING2 (CORD2)	-0.0208014	0.938679	0.0282933	0.965007	4.2426	4.09407	4.02832	4.12048	4.12702	4.05222	4.22067	4.20768	4.01525
AT1G08770	prenylated RAB acceptor 1.E;(source:Araport11)	protein_coding	PRENYLATED RAB ACCEPTOR 1.E (PRA1.E)	PRENYLATED RAB ACCEPTOR 1.E (PRA1.E)	0.0488866	0.897437	-0.143159	0.866033	3.15692	3.38378	3.29801	3.27845	3.29145	3.43714	3.47007	2.77884	3.12949
AT1G08780	ABI3-interacting protein 3;(source:Araport11)	protein_coding	ABI3-INTERACTING PROTEIN 3 (AIP3)	ABI3-INTERACTING PROTEIN 3 (AIP3);PREFOLDIN 4 (PFD4)	0.0190611	0.952123	-0.132494	0.841128	3.62133	3.43428	3.40453	3.4309	3.39006	3.6663	3.30708	3.29085	3.44785
AT1G08800	myosin-binding protein (Protein of unknown function, DUF593);(source:Araport11)	protein_coding	MYOSIN BINDING PROTEIN 1 (MYOB1)	MYOSIN BINDING PROTEIN 1 (MYOB1)	-0.199163	0.289207	-0.1445	0.742024	4.62353	4.64038	4.62985	4.37142	4.51252	4.41691	4.37952	4.58008	4.51529
AT1G08810	putative transcription factor of the R2R3-MYB gene family. Transcript increases under conditions that promote stomatal opening (white and blue light, abi1-1 mutation) and decreases under conditions that trigger stomatal closure (ABA, desiccation, darkness), with the exception of elevated CO2. Expressed exclusively in guard cells of all tissues. It is required for light-induced opening of stomata.…	protein_coding	MYB DOMAIN PROTEIN 60 (MYB60)	MYB DOMAIN PROTEIN 60 (MYB60);MYB DOMAIN PROTEIN 60 (AtMYB60)	-0.1437	0.634449	0.10909	0.88291	3.3923	3.64498	3.34156	3.55408	3.225	3.22506	3.44415	3.76597	3.57536
AT1G08820	Encodes VAP33-like protein that interacts with cowpea mosaic virus protein 60K. Is a SNARE-like protein that may be involved in vesicular transport to or from the ER.	protein_coding	VAMP/SYNAPTOBREVIN-ASSOCIATED PROTEIN 27-2 (VAP27-2)	VAMP/SYNAPTOBREVIN-ASSOCIATED PROTEIN 27-2 (VAP27-2)	0.123247	0.575577	0.143596	0.779609	4.55589	4.65566	4.65596	4.58149	4.74708	4.90815	4.649	4.76813	4.89293
AT1G08830	Encodes a cytosolic copper/zinc superoxide dismutase CSD1 that can detoxify superoxide radicals. Its expression is affected by miR398-directed mRNA cleavage. Regulated by biotic and abiotic stress. Activation of CSD1 in the cytoplasm involves both a CCS-dependent and -independent pathway.	protein_coding	COPPER/ZINC SUPEROXIDE DISMUTASE 1 (CSD1)	COPPER/ZINC SUPEROXIDE DISMUTASE 1 (CSD1);SUPEROXIDE DISMUTASE 1 (SOD1);SUPEROXIDE DISMUTASE 1 (ATSOD1)	0.110444	0.626231	0.128869	0.80934	6.94282	7.12542	6.94562	6.9027	7.08047	7.36434	7.17445	7.13076	7.09911
AT1G08840	Encodes a homolog of human and yeast DNA2. Mutants have increased sensitivity to DNA damage stress.	protein_coding	EMBRYO DEFECTIVE 2411 (emb2411)	JING HE SHENG 1 (JHS1);EMBRYO DEFECTIVE 2411 (emb2411)	-0.111614	0.669247	0.00855992	0.991255	3.29609	3.42717	3.24164	3.31375	3.21525	3.13786	3.26822	3.37231	3.38955
AT1G08845	Member of the uL18 RNA-binding protein family. uL18 proteins share a short structurally conserved domain that binds the 5S rRNA and allow its incorporation into ribosomes.	protein_coding	HEARTSTOPPER (HES)	HEARTSTOPPER (HES); (UL18-L5)	0.0563827	0.894154	0.0330165	0.974662	2.23397	2.13172	2.21261	2.14273	2.26807	2.31128	2.38634	2.32047	1.94614
AT1G08847	None;(source:Araport11)	long_noncoding_rna			0.234647	0.73354	0.220629	0.903331	0.0230691	0.787763	-0.0860441	0.557768	0.565269	0.483856	0.62805	0.422351	0.490078
AT1G08880	Encodes HTA5, a histone H2A protein. H2AX is a meiosis-specific isoform of histone H2A. Upon DSB formation, rapid accumulation of phosphorylated H2AX (&#947;-H2AX) occurs around the break site. _x0001_H2AX foci accumulate in early G2. Immunolocalization studies in spread preparations of wild-type meiocytes at G2/early leptotene revealed the accumulation of numerous rather diffuse &#947;-H2AX foci…	protein_coding	(H2AXA)	GAMMA HISTONE VARIANT H2AX (GAMMA-H2AX);HISTONE H2A 5 (HTA5); (H2AXA);GAMMA H2AX (G-H2AX)	0.0881682	0.60501	-0.0912216	0.820837	5.60469	5.69982	5.66349	5.65644	5.73945	5.83865	5.60192	5.60798	5.48892
AT1G08890	Early response to dehydration six-like (ESL) family member.	protein_coding	(ESL3.05)	(ESL3.05)	-0.245213	0.289157	-0.430238	0.260193	3.8266	3.99181	3.974	3.62605	3.8404	3.61556	3.5613	3.37231	3.56662
AT1G08900	Major facilitator superfamily protein;(source:Araport11)	protein_coding			-0.172966	0.3453	-0.277173	0.411936	4.87736	4.94903	5.10141	4.89288	4.76055	4.75248	4.65654	4.75082	4.6905
AT1G08910	Encodes an SP-RING domain containing protein that functions in sumolaytion and is involved in positive regulation of sulfur metabolism and stress response.	protein_coding	PROTEIN INHIBITOR OF ACTIVATED STAT LIKE 1 (PIAL1)	EMBRYO DEFECTIVE 3001 (EMB3001);PROTEIN INHIBITOR OF ACTIVATED STAT LIKE 1 (PIAL1)	0.00338365	0.992627	0.123169	0.874397	4.68392	4.7355	4.49169	4.87527	4.42642	4.6332	4.50182	4.94211	4.87887
AT1G08920	Encodes ESL1, a transporter for monosaccharides.	protein_coding	ERD (EARLY RESPONSE TO DEHYDRATION) SIX-LIKE 1 (ESL1)	ERD (EARLY RESPONSE TO DEHYDRATION) SIX-LIKE 1 (ESL1)	0.205686	0.456727	-0.0479139	0.957563	3.43309	3.51694	3.4941	3.42284	3.69367	3.93813	3.47007	3.41688	3.41899
AT1G08930	encodes a putative sucrose transporter whose gene expression is induced by dehydration and cold. The mRNA is cell-to-cell mobile.	protein_coding	EARLY RESPONSE TO DEHYDRATION 6 (ERD6)	EARLY RESPONSE TO DEHYDRATION 6 (ERD6)	0.00482267	0.984289	-0.193734	0.63633	6.40837	6.56265	6.64785	6.51054	6.45207	6.6698	6.48656	6.25524	6.2928
AT1G08937	None;(source:Araport11)	small_nucleolar_rna			1.27626	0.273312	0.937837	0.73847	-1.92446	-2.91268	-2.40797	-0.809015	-1.81939	-0.940642	-1.46711	-1.45212	-1.6254
AT1G08940	Phosphoglycerate mutase family protein;(source:Araport11)	protein_coding			0.819995	0.108645	0.306579	0.812806	0.625734	0.95522	1.29247	1.51291	1.85617	1.95098	1.18199	1.30869	1.3132
AT1G08960	Encodes a member of the Potassium-dependent sodium-calcium exchanger like-family that localizes to the plasma membrane and nuclear periphery, and has a role in mediating high-af&#64257;nity K+ uptake and Na+ transport in yeast.	protein_coding	CATION EXCHANGER 11 (CAX11)	CATION EXCHANGER 11 (ATCAX11);CATION EXCHANGER 11 (CAX11);CATION CALCIUM EXCHANGER 5 (CCX5);ARABIDOPSIS THALIANA CATION CALCIUM EXCHANGER 5 (AtCXX5)	-0.18229	0.440552	-0.156583	0.784888	3.63887	3.64498	3.86629	3.52426	3.44947	3.60259	3.52879	3.65873	3.48545
AT1G08970	Encodes a NUCLEAR FACTOR-Y C (NF-YC) homologue NF-YC9. NF-YC3., NF-YC4 and NF-YC9 redundantly modulate GA- and ABA-mediated seed germination.	protein_coding	NUCLEAR FACTOR Y, SUBUNIT C9 (NF-YC9)	HEME ACTIVATED PROTEIN 5C (HAP5C);NUCLEAR FACTOR Y, SUBUNIT C9 (NF-YC9)	0.0744045	0.689708	-0.00161589	0.997577	4.94237	4.90367	4.85318	4.86935	5.07002	4.98511	4.9361	4.91518	4.84311
AT1G08980	Encodes an enzyme with similarity to bacterial acylamidohydrolases and exhibits indole-3-acetamide amidohydrolase activity in vitro. This enzyme may be involved in the in vivo biosynthesis of indole-acetic acid from indole-3-acetamide, a native metabolite of A. thaliana. It appears to exist as a monomer.	protein_coding	AMIDASE 1 (AMI1)	AMIDASE-LIKE PROTEIN 1 (ATAMI1);AMIDASE 1 (AMI1);ARABIDOPSIS THALIANA TRANSLOCON AT THE OUTER MEMBRANE OF CHLOROPLASTS 64-I (ATTOC64-I);TRANSLOCON AT THE OUTER MEMBRANE OF CHLOROPLASTS 64-I (TOC64-I)	-0.194708	0.221358	-0.235087	0.401435	6.1066	6.05484	6.02582	5.88777	5.94363	5.7736	5.85728	5.7799	5.84221
AT1G09000	NPK1-related protein kinase 1S	protein_coding	NPK1-RELATED PROTEIN KINASE 1 (NP1)	NPK1-RELATED PROTEIN KINASE 1 (ANP1);MAP KINASE KINASE KINASE 1 (MAPKKK1);NPK1-RELATED PROTEIN KINASE 1 (NP1)	0.296913	0.530575	0.230223	0.8493	1.86809	1.17479	1.57388	1.6573	1.66889	2.0306	1.58126	1.78735	1.83403
AT1G09010	glycoside hydrolase family 2 protein;(source:Araport11)	protein_coding			-0.220504	0.14607	-0.126579	0.700471	6.39166	6.33193	6.37535	6.09344	6.13027	6.21071	6.26514	6.2053	6.24565
AT1G09020	Component of the regulatory subunit of SNF1-related protein kinase. As part of the regulatory complex it binds maltose which promotes kinase activity.	protein_coding	HOMOLOG OF YEAST SUCROSE NONFERMENTING 4 (SNF4)	HOMOLOG OF YEAST SUCROSE NONFERMENTING 4 (SNF4); (KINbeta-gamma); (ATSNF4)	-0.140938	0.397766	-0.130893	0.736562	5.92371	5.75479	5.79464	5.72687	5.59282	5.72357	5.7128	5.62232	5.73703
AT1G09040	arginine-glutamic acid dipeptide repeat protein;(source:Araport11)	protein_coding	(SANT2)	(SANT2)	0.0707663	0.867629	-0.229144	0.810358	1.95468	2.2811	2.14046	2.21918	2.0441	2.35832	1.94383	1.753	2.02485
AT1G09050	arginine-glutamic acid dipeptide repeat protein;(source:Araport11)	protein_coding	(SANT1)	(SANT1)	-0.08896	0.818544	-0.316077	0.703228	2.40773	2.57918	2.6538	2.34394	2.2868	2.72432	2.25337	2.38918	2.07504
AT1G09060	JMJ24 is a nuclear localized JmjC domain containing protein. It has been shown to bind to transcribed regions AtSN1 and solo LTR and the promoter of SDC. JMJ24 appears to regulate basal levels of transcription of silenced loci in part by controlling methylation in heterochromatic regions.	protein_coding	(JMJ24)	(JMJ24)	-0.113048	0.516227	-0.0695686	0.876155	5.4958	5.34565	5.40837	5.37456	5.23348	5.29424	5.27925	5.3307	5.42505
AT1G09070	SRC2 specifically binds the peptide PIEPPPHH, and moves from ER to a vacuole fraction where it gets internalized. Involved in Protein Storage Vacuole targeting. The mRNA is cell-to-cell mobile.	protein_coding	SOYBEAN GENE REGULATED BY COLD-2 (SRC2)	SOYBEAN GENE REGULATED BY COLD-2 (SRC2);SOYBEAN GENE REGULATED BY COLD-2 ((AT)SRC2); (ATSRC2)	0.160156	0.394913	0.192617	0.635716	6.19818	6.18167	6.17924	6.19158	6.27922	6.56506	6.40829	6.35595	6.37147
AT1G09080	Member of the HSP70 family of heat shock proteins. Induced by stress and unfolded protein response. A target of several bZIP proteins.	protein_coding	BINDING PROTEIN 3 (BIP3)	BINDING PROTEIN 3 (BIP3);HEAT SHOCK PROTEIN 70-13 (HSP70-13)	0.34941	0.619841	0.116485	0.958902	0.477635	0.598286	1.41985	1.0928	1.48641	0.919955	0.282915	1.30869	1.27076
AT1G09083	None;(source:Araport11)	small_nucleolar_rna			0.0926465	0.926101	0.0389133	0.989119	-0.644356	-0.025151	-0.337583	0.152511	-0.345464	-0.433682	-0.282683	-0.715152	0.158872
AT1G09087	None;(source:Araport11)	small_nucleolar_rna			0.306739	0.714264	-0.309394	0.891679	-0.644356	-0.590748	-0.82301	-0.413086	-0.131339	-0.544714	-0.678611	-1.45212	-0.888434
AT1G09100	Encodes RPT5b (Regulatory Particle 5b), one of the six AAA-ATPases of the proteasome regulatory particle. Essential for gametophyte development. In Arabidopsis, the RPT5 subunit is encoded by two highly homologous genes, RPT5a and RPT5b. RPT5a and RPT5b show accession-dependent functional redundancy. In Wassilewskija (Ws) accession: mutant alleles of RPT5a displayed 50% pollen lethality, indicati…	protein_coding	26S PROTEASOME AAA-ATPASE SUBUNIT RPT5B (RPT5B)	26S PROTEASOME AAA-ATPASE SUBUNIT RPT5B (RPT5B)	0.179354	0.428881	0.0394065	0.954589	4.62793	4.56144	4.42238	4.55961	4.64186	4.942	4.53084	4.65175	4.56003
AT1G09130	ATP-dependent caseinolytic (Clp) protease/crotonase family protein;(source:Araport11)	protein_coding	(CLPR3)	(CLPR3)	0.0313563	0.861277	0.0104792	0.982196	7.48341	7.57817	7.6119	7.67204	7.56071	7.5353	7.54437	7.64562	7.51614
AT1G09140	Encodes a serine-arginine rich RNA binding protein involved in regulation of splicing (including splicing of itself). Exists as 3 alternative spliced forms that are differentially expressed. AT1G09140.1 predominantly accumulates in the cytosol in light grown plants.Barta et al (2010) have proposed a nomenclature for Serine/Arginine-Rich Protein Splicing Factors (SR proteins): Plant Cell. 2010, 22…	protein_coding	SERINE/ARGININE-RICH PROTEIN SPLICING FACTOR 30 (SR30)	SERINE-ARGININE PROTEIN 30 (ATSRP30);SERINE/ARGININE-RICH PROTEIN SPLICING FACTOR 30 (At-SR30);SERINE/ARGININE-RICH PROTEIN SPLICING FACTOR 30 (SR30)	0.154347	0.372237	0.0281974	0.958902	5.59349	5.71595	5.67418	5.89943	5.73775	5.81354	5.62132	5.62707	5.82398
AT1G09150	pseudouridine synthase and archaeosine transglycosylase (PUA) domain-containing protein;(source:Araport11)	protein_coding			0.0618378	0.753832	-0.0812101	0.86531	4.86623	4.9011	5.01661	4.9751	5.06732	4.92647	4.83999	4.9535	4.74964
AT1G09160	Protein phosphatase 2C family protein;(source:Araport11)	protein_coding			0.0146591	0.945631	0.00561659	0.991458	5.1121	5.14369	5.12653	5.23192	5.13351	5.06528	5.04644	5.174	5.18624
AT1G09170	P-loop nucleoside triphosphate hydrolases superfamily protein with CH (Calponin Homology) domain-containing protein;(source:Araport11)	protein_coding			0.386625	0.556159	0.397495	0.80442	1.33427	1.27319	0.314494	1.41879	0.98796	1.73029	1.34025	1.78735	1.13541
AT1G09180	A member of ARF-like GTPase family. A thaliana has 21 members, in two subfamilies, ARF and ARF-like (ARL) GTPases.	protein_coding	SECRETION-ASSOCIATED RAS SUPER FAMILY 1 (SARA1A)	SECRETION-ASSOCIATED RAS SUPER FAMILY 1 (SARA1A);SECRETION-ASSOCIATED RAS SUPER FAMILY 1 (ATSARA1A);SECRETION-ASSOCIATED RAS 1 (ATSAR1); (SAR1A)	-0.0333146	0.968381	0.159188	0.932611	0.760035	1.06918	0.555502	0.825701	1.31446	0.303283	1.37724	0.50724	0.986035
AT1G09190	Tetratricopeptide repeat (TPR)-like superfamily protein;(source:Araport11)	protein_coding			-0.0108182	0.987347	0.222422	0.865455	1.10107	1.06918	1.05146	0.724418	1.16043	1.28716	1.22321	1.10588	1.54453
AT1G09195	Ppx-GppA phosphatase;(source:Araport11)	protein_coding			-0.00954615	0.984029	0.0389059	0.971569	2.83042	2.99902	2.97746	2.63654	3.10344	3.0546	2.76695	2.82917	3.34933
AT1G09200	Histone 3.1	protein_coding	HISTONE 3.1 (H3.1)	(HTR2);HISTONE 3.1 (H3.1)	0.225388	0.256779	0.00179451	0.997577	5.74897	5.89532	5.66563	5.88923	5.96124	6.14291	5.79371	5.89267	5.64243
AT1G09210	Encodes one of three Arabidopsis calreticulins.Post-transcriptionally regulates together with CRT1 VAMP721/722 levels under ER stress.	protein_coding	CALRETICULIN 1B (CRT1b)	CALRETICULIN 1B (CRT1b);CALRETICULIN 2 (CRT2); (AtCRT1b)	0.2039	0.368922	0.111915	0.841527	7.34199	7.20963	7.18037	7.28763	7.3312	7.72226	7.30618	7.45577	7.30632
AT1G09220	Pentatricopeptide repeat (PPR) superfamily protein;(source:Araport11)	protein_coding			-0.3131	0.723507	-0.155009	0.950377	0.0230691	0.257249	0.128081	0.724418	-0.901857	-0.330589	0.117855	-0.229725	0.0626566
AT1G09230	Encodes a U12-type spliceosomal protein that is an indispensible component of the minor spliceosome and plays a crucial role in U12 intron splicing and plant development.	protein_coding	U11/U12-65K (U11/U12-65K)	U11/U12-65K (U11/U12-65K)	0.141173	0.562273	0.269179	0.575232	4.04626	4.31422	4.42745	4.52614	4.40942	4.29323	4.4244	4.53024	4.65795
AT1G09240	Encodes a nicotianamine synthase.	protein_coding	NICOTIANAMINE SYNTHASE 3 (NAS3)	ARABIDOPSIS THALIANA NICOTIANAMINE SYNTHASE 3 (ATNAS3);NICOTIANAMINE SYNTHASE 3 (NAS3)	0.0679647	0.776446	0.43124	0.133721	4.271	4.35224	4.45745	4.47249	4.33035	4.47499	4.94228	4.7767	4.64554
AT1G09250	basic helix-loop-helix (bHLH) DNA-binding superfamily protein;(source:Araport11)	protein_coding	ATBS1 INTERACTING FACTOR 4 (AIF4)	ATBS1 INTERACTING FACTOR 4 (AIF4)	-0.101036	0.628128	-0.00567539	0.992977	4.20776	4.37088	4.32267	4.16464	4.32583	4.1311	4.29987	4.35237	4.2518
AT1G09270	Protein interacts with Agrobacterium proteins VirD2 and VirE2.	protein_coding	IMPORTIN ALPHA ISOFORM 4 (IMPA-4)	IMPORTIN ALPHA ISOFORM 4 (IMPA-4)	-0.132442	0.418008	-0.112225	0.765498	6.09394	6.00201	6.05882	5.82034	5.92432	6.00803	6.00936	5.92389	5.87975
AT1G09280	rhodanese-like domain protein;(source:Araport11)	protein_coding			-0.0682781	0.805315	-0.0294945	0.968671	4.09155	3.77942	3.73362	3.81034	3.86555	3.70928	3.7281	3.91323	3.86645
AT1G09290	hypothetical protein;(source:Araport11)	protein_coding			0.0592976	0.881816	0.0106595	0.991799	2.89023	2.7822	3.34156	2.95987	3.02749	3.12884	3.14492	3.04329	2.7821
AT1G09300	Encodes a mitochondrial protease ICP55. Alters the stability of proteins by removal of a single amino acid from their sequence.	protein_coding	(ATICP55)	(ATICP55)	0.371978	0.206373	0.259862	0.703228	2.97554	2.69021	2.6538	3.01452	3.28214	3.11977	3.12331	2.98529	2.95287
AT1G09310	ABA responsive trichome formation regulator.	protein_coding	(SVB2)	SVB-LIKE (SVBL); (SVB2)	-0.191862	0.429973	0.0483788	0.943385	9.59257	10.0923	9.83121	9.68163	9.71377	9.54407	9.86315	9.9941	9.8029
AT1G09320	Heterochromatin-binding protein which can bind to three H3K9me2 tails. Preferentially binds to long TEs. Required for transcriptional silencing, non-CG DNA methylation, and H3K9 dimethylation at some loci.	protein_coding	AGENET DOMAIN (AGD)-CONTAINING P1 (AGDP1)	ONE AGENET DOMAIN-CONTAINING PROTEIN (ADCP1);AGENET DOMAIN (AGD)-CONTAINING P1 (AGDP1)	-0.0331031	0.926535	-0.0380024	0.965384	2.93352	2.89982	2.75392	2.79481	2.98222	2.73624	2.84825	2.72669	2.89816
AT1G09330	ECHIDNA localizes to the TGN, and has been shown to function in the vacuolar sorting pathway of cell wall components ,mucilage, and wax.	protein_coding	ECHIDNA (ECH)	ECHIDNA (ECH)	-0.0712607	0.824313	-0.149477	0.834619	4.77796	4.84621	4.62985	4.53364	4.68134	4.83518	4.92677	4.3638	4.497
AT1G09340	Encodes CHLOROPLAST RNA BINDING (CRB), a putative RNA-binding protein. CRB is important for the proper functioning of the chloroplast. Mutations in CRB also affects the circadian system, altering the expression of both oscillator and output genes.The mRNA is cell-to-cell mobile.	protein_coding			-0.197104	0.275669	0.00341227	0.994838	10.1716	10.1803	10.2303	10.1086	10.0878	9.79447	10.2015	10.2572	10.1338
AT1G09350	Predicted to encode a galactinol synthase	protein_coding	GALACTINOL SYNTHASE 3 (GolS3)	GALACTINOL SYNTHASE 3 (AtGolS3);GALACTINOL SYNTHASE 3 (GolS3)	-0.436513	0.381811	-0.362866	0.751617	3.38192	3.22892	2.92115	3.09788	2.92357	2.26264	2.47434	3.00001	3.03122
AT1G09390	GDSL-motif esterase/acyltransferase/lipase. Enzyme group with broad substrate specificity that may catalyze acyltransfer or hydrolase reactions with lipid and non-lipid substrates.	protein_coding			-0.238569	0.253462	0.00844479	0.99111	4.38453	4.70644	4.71097	4.37977	4.37481	4.35253	4.63379	4.5947	4.61619
AT1G09410	pentatricopeptide (PPR) repeat-containing protein;(source:Araport11)	protein_coding			0.154362	0.847216	0.257633	0.887734	-0.0879622	-0.19021	0.128081	-0.302055	0.0550744	0.483856	0.0276575	0.235938	0.333959
AT1G09415	encodes a kinase that physically interacts with NPR1/NIM1	protein_coding	NIM1-INTERACTING 3 (NIMIN-3)	NIM1-INTERACTING 3 (NIMIN-3)	0.27084	0.431932	-0.202603	0.824211	2.345	2.64191	2.73771	2.90306	2.66173	2.97634	2.21301	2.69084	2.28149
AT1G09420	Encodes a protein similar to glucose-6-phosphate dehydrogenase but, based on amino acid differences in the active site and lack of activity, does not encode a functional G6PDH. The amino acid sequence for the consensus sequence of the G6PDH active site (DHYLGKE) differs in three places in this protein. gc exon splice site at 20574 is based on protein alignment, and is not confirmed experimentally.	protein_coding	GLUCOSE-6-PHOSPHATE DEHYDROGENASE 4 (G6PD4)	GLUCOSE-6-PHOSPHATE DEHYDROGENASE 4 (G6PD4)	0.689493	0.659054	0.155474	0.972835	1.33427	2.02278	2.30352	1.99834	1.83086	3.81425	2.08469	1.97787	2.09949
AT1G09430	Encodes subunit A of the heteromeric enzyme ATP citrate lyase (ACL). In animals, ACL is encoded by a single gene; ACL in Arabidopsis is composed of two polypeptides, ACLA (encoded by 3 genes) and ACLB (encoded by 2 genes). The holoenzyme has an A(4)B(4)stoichiometry. Expression of both ACLA and ACLB but not of either of the subunits alone results in ACL activity.	protein_coding	ATP-CITRATE LYASE A-3 (ACLA-3)	ATP-CITRATE LYASE A-3 (ACLA-3)	0.0523544	0.81465	-0.14005	0.757728	6.12227	6.13989	6.20453	6.06653	6.16487	6.38839	6.08539	5.84658	6.1078
AT1G09440	Protein kinase superfamily protein;(source:Araport11)	protein_coding			-0.105505	0.63348	0.0447248	0.941162	3.73171	3.83954	3.80538	3.70128	3.74877	3.62841	3.8581	3.88971	3.77832
AT1G09450	Encodes a protein kinase that phosphorylates histone H3 at Thr3 and Thr11 and plays a role in mitotic cell division.	protein_coding	HASPIN-RELATED GENE (Haspin)	HASPIN-RELATED GENE (Haspin); (AtHaspin)	0.223544	0.5484	0.27956	0.747313	2.11367	2.07828	1.71304	2.34394	2.17055	2.10605	2.1924	2.27277	2.32362
AT1G09460	Carbohydrate-binding X8 domain superfamily protein;(source:Araport11)	protein_coding			0.323487	0.533684	0.193783	0.888117	0.625734	0.696133	1.05146	1.0928	1.27747	0.961177	0.854821	1.10588	0.986035
AT1G09467	None;(source:Araport11)	small_nucleolar_rna			0.132318	0.843956	-0.685495	0.657415	0.477635	1.14044	1.15274	1.386	1.2005	0.694073	0.565314	0.235938	-0.0404369
AT1G09470	NEAP3 is a member of a small family containing coiled-coil domains, a nuclear localization signal and a C-terminal predicted transmembrane domain. It localizes to the nuclear periphery. Mutants have altered nuclear morphology and chromatin structure.	protein_coding	(ATNEAP3)	(ATNEAP3)	0.437104	0.259796	0.171619	0.873188	2.08836	1.86343	2.03828	2.62254	2.47829	2.17775	2.10688	2.41138	1.97286
AT1G09480	similar to Eucalyptus gunnii alcohol dehydrogenase of unknown physiological function (GI:1143445), Vigna unguiculata (gi:1854445), NOT a cinnamyl-alcohol dehydrogenase The mRNA is cell-to-cell mobile.	protein_coding			0.108143	0.920202	0.11721	0.965061	-1.27239	-0.711042	-0.206338	-0.969479	-0.465758	-0.433682	-0.839076	-0.715152	-0.271762
AT1G09490	similar to Eucalyptus gunnii alcohol dehydrogenase of unknown physiological function (GI:1143445), Vigna unguiculata (gi:1854445), NOT a cinnamyl-alcohol dehydrogenase; Location of EST gb:H37170, gb:H77227 and gb:AA605565	protein_coding			-0.012784	0.95522	-0.00866204	0.988665	4.87736	4.8166	5.04324	4.91028	4.90398	4.87077	4.89524	4.87581	4.92406
AT1G09500	similar to Eucalyptus gunnii alcohol dehydrogenase of unknown physiological function (GI:1143445), Vigna unguiculata (gi:1854445), NOT a cinnamyl-alcohol dehydrogenase	protein_coding			1.62603	0.124915	0.0481206	0.99121	-1.92446	-1.14714	-0.642437	0.30061	-0.234432	1.04025	-0.534221	-1.45212	-1.6254
AT1G09513	Natural antisense transcript overlaps with AT1G74730;(source:Araport11)	antisense_long_noncoding_rna			0.547679	0.604984	-0.686704	0.813626	-1.56189	-1.53416	-1.27047	-0.53338	-0.901857	-1.28168	-1.75661	-1.45212	-3.21036
AT1G09520	hypothetical protein;(source:Araport11)	protein_coding			0.147289	0.580885	0.230382	0.694838	2.98928	3.09183	3.2301	3.18623	3.225	3.33107	3.23837	3.43865	3.3391
AT1G09530	Transcription factor interacting with photoreceptors phyA and phyB. Forms a ternary complex in vitro with G-box element of the promoters of LHY, CCA1. Acts as a negative regulator of phyB signalling. It degrades rapidly after irradiation of dark grown seedlings in a process controlled by phytochromes. Does not play a significant role in controlling light input and function of the circadian clockw…	protein_coding	PHYTOCHROME INTERACTING FACTOR 3 (PIF3)	PURPLE ACID PHOSPHATASE 3 (PAP3);PHYTOCHROME INTERACTING FACTOR 3 (PIF3);PHOTOCURRENT 1 (POC1);PHYTOCHROME-ASSOCIATED PROTEIN 3 (PAP3)	-0.0084952	0.979065	-0.0617656	0.933241	3.1447	3.17054	2.97746	3.12793	3.02749	3.12884	3.05645	3.11267	2.96623
AT1G09533	None;(source:Araport11)	small_nucleolar_rna			0.111503	0.865881	0.266503	0.850677	0.312576	0.95522	0.99802	1.0928	0.84357	0.742168	1.09583	1.10588	0.932596
AT1G09543	Natural antisense transcript overlaps with AT1G75180;(source:Araport11)	antisense_long_noncoding_rna			0.174602	0.780654	0.295453	0.830181	0.312576	1.10525	0.99802	1.05158	0.98796	1.00125	0.906351	1.30869	1.22704
AT1G09560	Encodes a plasodesmata-located protein involved in regulating primary root growth by controlling phloem-mediated allocation of resources between the primary and lateral root meristems. The mRNA is cell-to-cell mobile.	protein_coding	GERMIN-LIKE PROTEIN 5 (GLP5)	GERMIN-LIKE PROTEIN 5 (GLP5);PLASMODESMAL GERMIN-LIKE PROTEIN 1 (PDGLP1)	0.50663	0.608342	0.0291083	0.992325	4.45553	4.7123	4.65164	4.49188	4.83245	6.00187	4.61843	4.72003	4.59484
AT1G09570	Light-labile cytoplasmic red/far-red light photoreceptor involved in the regulation of photomorphogenesis. It exists in two inter-convertible forms: Pr and Pfr (active) and functions as a dimer.The N terminus carries a single tetrapyrrole chromophore, and the C terminus is involved in dimerization. It is the sole photoreceptor mediating the FR high irradiance response (HIR). Major regulator in re…	protein_coding			-0.236995	0.191198	-0.125216	0.757131	6.98543	6.64689	6.72183	6.54529	6.5542	6.53807	6.66264	6.61934	6.69
AT1G09575	Mitochondrial calcium channel.	protein_coding	MITOCHONDRIAL CALCIUM UPTAKE1 (MCU1)	MITOCHONDRIAL CALCIUM UPTAKE1 (MCU1)	0.13014	0.829897	-0.137439	0.930708	2.18704	1.10525	1.74583	1.68452	1.9055	1.65692	1.18199	1.60678	1.68041
AT1G09580	emp24/gp25L/p24 family/GOLD family protein;(source:Araport11)	protein_coding			-0.0754848	0.787765	0.14049	0.813127	3.45306	3.53027	3.42492	3.57605	3.33711	3.29121	3.67709	3.51238	3.64347
AT1G09590	Translation protein SH3-like family protein;(source:Araport11)	protein_coding	RIBOSOMAL PROTEIN EL21Z (EL21Z)	RIBOSOMAL PROTEIN EL21Z (EL21Z)	0.222235	0.146231	0.132221	0.691776	6.90888	6.95182	6.84517	7.20721	7.08248	7.08493	7.06179	7.05876	6.98398
AT1G09600	Protein kinase superfamily protein;(source:Araport11)	protein_coding			-0.207108	0.770582	0.245536	0.87932	1.10107	0.257249	0.627652	0.369323	0.368232	0.483856	1.0042	1.10588	0.490078
AT1G09620	ATP binding/leucine-tRNA ligases/aminoacyl-tRNA ligase;(source:Araport11)	protein_coding			-0.0472724	0.82155	0.0330528	0.952883	7.55387	7.18193	7.29697	7.21831	7.3136	7.3547	7.36146	7.38674	7.37991
AT1G09630	Encodes a putative GTP-binding protein. Associates with organelles on a pathway from the Golgi to the plasma membrane in interphase. In dividing cells acts at the cell plate.	protein_coding	RAB GTPASE 11C (RAB11c)	RAB GTPASE 11C (ATRAB11C);ARABIDOPSIS RAB GTPASE A2A (ATRABA2A);ARABIDOPSIS RAB GTPASE A2A (ATRAB-A2A);RAB GTPASE A2A (RAB-A2A);RAB GTPASE 11C (RAB11c)	0.0166633	0.945644	-0.164121	0.724544	4.21363	4.18114	4.10615	4.11048	4.18311	4.25645	3.96524	3.98158	4.06576
AT1G09640	Translation elongation factor EF1B, gamma chain;(source:Araport11)	protein_coding			0.0494821	0.769847	0.0345184	0.934743	7.66291	7.56245	7.60242	7.58262	7.61639	7.77595	7.63021	7.68373	7.61698
AT1G09645	transmembrane protein;(source:Araport11)	protein_coding			0.122462	0.748222	-0.342189	0.694961	3.20482	3.26125	3.41476	3.26949	3.20544	3.73327	3.25834	2.61636	2.91203
AT1G09650	F-box and associated interaction domains-containing protein;(source:Araport11)	protein_coding			0.0623192	0.963702	0.186145	0.953144	-1.56189	-1.77517	-0.82301	-1.3565	-1.81939	-0.940642	-0.678611	-1.45212	-1.6254
AT1G09660	RNA-binding KH domain-containing protein;(source:Araport11)	protein_coding	(ATKH1)	(ATKH1)	-0.0103091	0.96779	0.0380596	0.951252	5.14623	5.08168	5.29662	5.345	5.02888	5.1072	5.14358	5.17724	5.30665
AT1G09680	Pentatricopeptide repeat (PPR) superfamily protein;(source:Araport11)	protein_coding			-0.292713	0.631853	-0.0442476	0.979543	0.82277	1.03218	0.88481	1.05158	0.502533	0.366019	0.906351	1.21085	0.562228
AT1G09687	microRNA ath-MIR4228 precursor;(source:Araport11)	miRNA_primary_transcript	(ATH-MIR4228)		0.195577	0.735149	0.20025	0.888117	0.760035	0.87392	0.88481	1.45085	0.893323	0.78871	1.05074	1.15932	0.932596
AT1G09690	Translation protein SH3-like family protein;(source:Araport11)	protein_coding	RIBOSOMAL PROTEIN EL21Y (EL21Y)	RIBOSOMAL PROTEIN EL21Y (EL21Y)	0.168388	0.290636	0.0573717	0.88617	7.63423	7.64057	7.70863	7.89088	7.83902	7.75852	7.84433	7.66826	7.64165
AT1G09700	Encodes a nuclear dsRNA binding protein. Involved in mRNA cleavage. The mutant is characterized by shorter stature, delayed flowering, leaf hyponasty, reduced fertility, decreased rate of root growth, and an altered root gravitropic response. It also exhibits less sensitivity to auxin and cytokinin.	protein_coding	HYPONASTIC LEAVES 1 (HYL1)	HYPONASTIC LEAVES 1 (HYL1);DSRNA-BINDING PROTEIN 1 (DRB1); (ATDRB1)	-0.130489	0.674188	0.139713	0.848107	3.31803	3.03686	3.13429	3.26047	2.92357	2.88289	3.33556	3.3495	3.18767
AT1G09710	Paralog of DRMY1 with unknown function.	protein_coding	DRMY1 PARALOG 1 (DP1)	DRMY1 PARALOG 1 (DP1)	-0.0254815	0.951097	0.0457268	0.964476	3.22818	2.89982	3.04489	3.305	3.0163	2.74807	2.94998	3.17886	3.15304
AT1G09730	Encodes a SUMO protease that positively regulates the transition to flowering in long and short days. Along with SPF2, its activity is required for fertility as asp1/spf2 double mutants have defects in gametogenesis and embroygenesis.	protein_coding	ARABIDOPSIS SUMO PROTEASE 1 (ASP1)	ARABIDOPSIS SUMO PROTEASE 1 (ASP1);SUMO PROTEASE RELATED TO FERTILITY1 (SPF1)	0.0291826	0.906483	0.0739289	0.88617	5.1121	5.00976	4.96533	5.19927	4.95759	5.01478	4.96068	5.11774	5.23396
AT1G09740	Adenine nucleotide alpha hydrolases-like superfamily protein;(source:Araport11)	protein_coding			0.0441253	0.911825	-0.273267	0.73847	3.31803	3.65718	3.63204	3.27845	3.68664	3.79727	3.15561	3.13951	3.52209
AT1G09750	Eukaryotic aspartyl protease family protein;(source:Araport11)	protein_coding			-0.223649	0.226872	-0.0552217	0.913833	8.72184	8.56922	8.64636	8.50064	8.51612	8.24983	8.50666	8.71209	8.55327
AT1G09753	None;(source:Araport11)	long_noncoding_rna			0.658897	0.418863	1.03905	0.487967	-0.824928	-0.479717	-1.27047	-0.302055	0.0550744	-0.234373	-0.0685578	0.422351	0.333959
AT1G09760	U2 small nuclear ribonucleoprotein A;(source:Araport11)	protein_coding	U2 SMALL NUCLEAR RIBONUCLEOPROTEIN A (U2A')	U2 SMALL NUCLEAR RIBONUCLEOPROTEIN A (U2A')	0.030307	0.888145	-0.0441094	0.929898	5.16148	5.03101	5.05637	5.23653	5.09947	5.00002	5.01744	5.03795	5.05486
AT1G09770	Member of MYB3R- and R2R3- type MYB- encoding genes. Essential for plant innate immunity. Interacts with MOS4 and PRL1. The mRNA is cell-to-cell mobile.	protein_coding	CELL DIVISION CYCLE 5 (CDC5)	ARABIDOPSIS THALIANA CELL DIVISION CYCLE 5 (ATCDC5);CELL DIVISION CYCLE 5 (CDC5);ARABIDOPSIS THALIANA MYB DOMAIN CELL DIVISION CYCLE 5 (ATMYBCDC5)	-0.0115204	0.956223	0.0562965	0.89585	6.62958	6.49799	6.47039	6.5527	6.53962	6.47009	6.47701	6.67888	6.61247
AT1G09780	Encodes a 2,3-biphosphoglycerate-independent phosphoglycerate mutase that is involved in pollen development and stomatal movement.	protein_coding	2,3-BIPHOSPHOGLYCERATE-INDEPENDENT PHOSPHOGLYCERATE MUTASE 1 (iPGAM1)	2,3-BIPHOSPHOGLYCERATE-INDEPENDENT PHOSPHOGLYCERATE MUTASE 1 (iPGAM1)	-0.235637	0.197472	-0.195176	0.610726	7.51463	7.21119	7.23408	7.04667	7.13771	7.06616	7.21077	7.1029	7.05681
AT1G09794	Cox19 family protein (CHCH motif);(source:Araport11)	protein_coding			0.249173	0.706258	0.0980578	0.961176	0.312576	0.437821	0.224296	0.22846	0.893323	0.64432	0.499726	0.663359	0.158872
AT1G09795	ATP phosphoribosyl transferase, catalyses first step of histidine biosynthesis	protein_coding	ATP PHOSPHORIBOSYL TRANSFERASE 2 (ATP-PRT2)	ATP PHOSPHORIBOSYL TRANSFERASE 2 (ATATP-PRT2);ATP PHOSPHORIBOSYL TRANSFERASE 2 (ATP-PRT2); (HISN1B)	-0.00501614	0.980835	0.0426645	0.92508	6.6097	6.52153	6.55377	6.67904	6.56862	6.42199	6.60143	6.64884	6.56168
AT1G09800	Enzyme for the pseudouridine (&#936;) to uridine (U) conversion.	protein_coding	(TRUA6)	(TRUA6)	0.372453	0.317969	0.574251	0.372789	1.71113	1.9453	1.80926	2.04109	2.35941	2.22928	2.29263	2.53783	2.42384
AT1G09810	evolutionarily conserved C-terminal region 11;(source:Araport11)	protein_coding	EVOLUTIONARILY CONSERVED C-TERMINAL REGION 11 (ECT11)	EVOLUTIONARILY CONSERVED C-TERMINAL REGION 11 (ECT11)	0.196833	0.424183	0.252545	0.639334	3.44311	3.43428	3.43501	3.68115	3.58433	3.6348	3.51225	3.70439	3.86645
AT1G09812	multidrug resistance protein;(source:Araport11)	protein_coding			0.318385	0.647798	0.170222	0.929898	0.222378	0.319984	0.128081	0.0723409	0.683106	0.877519	0.117855	0.735509	0.414129
AT1G09815	polymerase delta 4;(source:Araport11)	protein_coding	POLYMERASE DELTA 4 (POLD4)	POLYMERASE DELTA 4 (POLD4)	0.133941	0.61359	-0.03481	0.965384	3.31803	3.53027	3.27572	3.45481	3.51451	3.59607	3.51225	3.3146	3.22148
AT1G09820	Pentatricopeptide repeat (PPR-like) superfamily protein;(source:Araport11)	protein_coding			0.0751477	0.867604	-0.156743	0.881976	2.70281	2.26524	2.09028	2.60839	2.35941	2.29525	2.01598	2.17237	2.38458
AT1G09830	glycinamide ribonucleotide synthetase (GAR synthetase) that catalyzes the conversion of phosphoribosyl amine to phosphoribosyl glycineamide	protein_coding	PURINE BIOSYNTHESIS 2 (PUR2)	PURINE BIOSYNTHESIS 2 (PUR2)	0.0905311	0.595833	0.104253	0.798408	5.38842	5.35505	5.39809	5.37037	5.45673	5.58044	5.45824	5.47731	5.51642
AT1G09840	GSK3-like kinase, sub-group IV.	protein_coding	SHAGGY-LIKE PROTEIN KINASE 41 (SK41)	SHAGGY-LIKE PROTEIN KINASE 41 (ATSK41);SHAGGY-LIKE PROTEIN KINASE 41 (SK41);HYPERSENSITIVE INDUCED REACTION 1 (HIR1); (AtHIR1); (ASKK)	0.121983	0.529645	0.203736	0.616072	5.30573	5.42271	5.3747	5.54204	5.51351	5.42153	5.40101	5.73	5.60021
AT1G09850	Arabidopsis thaliana papain-like cysteine peptidase	protein_coding	XYLEM BARK CYSTEINE PEPTIDASE 3 (XBCP3)	XYLEM BARK CYSTEINE PEPTIDASE 3 (XBCP3)	-0.0675284	0.749	-0.051237	0.92508	4.66264	4.68575	4.77591	4.46858	4.70242	4.74364	4.66779	4.67487	4.62464
AT1G09863	Natural antisense transcript overlaps with AT1G79510;(source:Araport11)	antisense_long_noncoding_rna			0.492544	0.553351	0.602234	0.75128	-0.483891	-0.025151	-0.481973	0.22846	0.436945	-0.0592867	0.282915	-0.374115	0.932596
AT1G09870	histidine acid phosphatase family protein;(source:Araport11)	protein_coding			-0.116792	0.577322	-0.0106938	0.987306	4.65404	4.51191	4.55781	4.32892	4.48439	4.54445	4.44197	4.67945	4.57318
AT1G09880	Rhamnogalacturonate lyase family protein;(source:Araport11)	protein_coding			-0.0430205	0.96779	0.369701	0.861956	-0.0879622	-0.479717	-0.642437	-1.15005	-0.345464	0.0968325	0.117855	-0.229725	-0.0404369
AT1G09890	Rhamnogalacturonate lyase family protein;(source:Araport11)	protein_coding			0.0630886	0.936114	0.303476	0.842065	1.95468	1.17479	0.942525	1.05158	1.16043	1.93037	1.64332	1.48648	1.77453
AT1G09900	Pentatricopeptide repeat (PPR-like) superfamily protein;(source:Araport11)	protein_coding			-0.0975193	0.599076	-0.0262377	0.962712	4.86623	4.7123	4.72337	4.7391	4.60127	4.65849	4.73346	4.78097	4.70253
AT1G09910	Rhamnogalacturonate lyase family protein;(source:Araport11)	protein_coding			-0.260306	0.309195	-0.143405	0.816381	3.96515	4.04848	3.88112	3.88264	3.82125	3.45168	3.78427	3.80002	3.90164
AT1G09920	TRAF-type zinc finger-like protein;(source:Araport11)	protein_coding			0.103926	0.64345	0.223323	0.632903	4.14163	4.20626	3.93898	4.21685	4.29377	4.12204	4.25088	4.34662	4.39203
AT1G09932	Phosphoglycerate mutase family protein;(source:Araport11)	protein_coding			0.80294	0.443695	-0.0788935	0.982196	2.18704	2.91005	2.52749	2.99291	2.89942	4.1843	2.31187	2.45477	2.75157
AT1G09940	Encodes glutamyl-tRNA reductase. Involved in heme biosynthesis in non-photosynthetic tissues and induced by oxidative stress in photosynthetic tissues to supply heme for defensive hemoproteins	protein_coding	(HEMA2)	(HEMA2)	-0.201197	0.347533	-0.183053	0.714367	4.36884	4.14694	4.17999	3.97372	3.97935	4.11293	3.98934	4.16912	3.98275
AT1G09960	low affinity (10mM) sucrose transporter in sieve elements (phloem)	protein_coding	SUCROSE TRANSPORTER 4 (SUT4)	SUCROSE TRANSPORTER 4 (SUT4);SUCROSE TRANSPORTER 4 (ATSUT4);SUCROSE TRANSPORTER 4 (SUC4);SUCROSE TRANSPORTER 4 (ATSUC4)	0.291528	0.499632	0.0700117	0.959973	1.83804	1.79882	1.41985	1.71124	2.17055	2.08755	1.64332	1.753	1.91892
AT1G09970	RLK7 belongs to a leucine-rich repeat class of receptor-likekinase (LRR-RLKs). It is involved in the control of germination speed and the tolerance to oxidant stress. The mRNA is cell-to-cell mobile.	protein_coding	(LRR XI-23)	(LRR XI-23);RECEPTOR-LIKE KINASE 7 (RLK7)	0.219662	0.733432	-0.175881	0.917601	5.65297	5.69391	5.49289	5.60216	5.44635	6.44306	5.48179	5.47993	5.35823
AT1G09980	Putative serine esterase family protein;(source:Araport11)	protein_coding			-0.079157	0.648194	-0.0863992	0.833629	5.17657	5.0726	5.06614	5.0762	5.03443	4.96498	5.02037	5.04861	4.98439
AT1G09995	DNA repair DEAD helicase RAD3/XP-D subfamily protein;(source:Araport11)	protein_coding			0.184162	0.725407	0.0977216	0.949852	1.24546	1.92527	1.77789	1.88557	2.22985	1.52568	1.91895	1.68174	1.71247
AT1G10000	Ribonuclease H-like superfamily protein;(source:Araport11)	protein_coding			-0.620554	0.254046	-0.502735	0.684412	1.24546	0.994214	1.05146	0.557768	0.62539	0.237695	0.499726	0.86981	0.414129
AT1G10020	formin-like protein (DUF1005);(source:Araport11)	protein_coding			-0.0363821	0.87942	-0.0974259	0.84568	5.37278	5.32859	5.5097	5.4558	5.4338	5.2091	5.24963	5.20926	5.44904
AT1G10030	Encodes a protein that functions as a scaffolding platform for coassembling the sterol C4 demethylation enzyme complex. It also plays an essential role in the maintenance of polar auxin transport (PAT) by restricting the release and accumulation of 4-carboxy-4-methyl-24-methylenecycloartanol (CMMC), a PAT inhibitor.	protein_coding	HOMOLOG OF YEAST ERGOSTEROL28 (ERG28)	HOMOLOG OF YEAST ERGOSTEROL28 (ERG28)	0.0460791	0.905284	-0.0342003	0.971569	3.19299	3.44839	3.34156	3.51671	3.51451	3.14682	3.58521	3.13951	3.15304
AT1G10040	alpha/beta-Hydrolases superfamily protein;(source:Araport11)	protein_coding			0.482903	0.527434	-0.33933	0.880831	0.126163	0.493316	0.761953	0.724418	0.79204	1.28716	-0.839076	0.86981	0.490078
AT1G10050	Encodes a putative glycosyl hydrolase family 10 protein (xylanase).	protein_coding			0.0863499	0.763829	-0.0587176	0.939071	3.58559	3.49671	3.88849	3.61194	3.66532	3.89624	3.54514	3.66798	3.54897
AT1G10060	encodes a mitochondrial branched-chain amino acid aminotransferase. Complements the yeast leu/iso-leu/val auxotrophy mutant.	protein_coding			-0.256015	0.314785	-0.149764	0.810358	4.37409	4.25122	4.18598	3.98472	4.05234	4.00372	4.37496	4.1295	3.83767
AT1G10070	Encodes a chloroplast branched-chain amino acid aminotransferase. Complements the yeast leu/iso-leu/val auxotrophy mutant. Involved in cell wall development.	protein_coding	BRANCHED-CHAIN AMINO ACID TRANSAMINASE 2 (BCAT-2)	BRANCHED-CHAIN AMINO ACID TRANSAMINASE 2 (ATBCAT-2);BRANCHED-CHAIN AMINO ACID TRANSFERASE 2 (BCAT2);BRANCHED-CHAIN AMINO ACID TRANSAMINASE 2 (BCAT-2)	0.439035	0.661541	0.0919337	0.974669	-0.339501	0.87392	0.555502	0.0723409	0.683106	1.73029	0.565314	0.235938	0.696529
AT1G10090	Early-responsive to dehydration stress protein (ERD4);(source:Araport11)	protein_coding	REDUCED HYPEROSMOLALITY-INDUCED CA2+ INCREASE 2.2 (OSCA2.2)	REDUCED HYPEROSMOLALITY-INDUCED CA2+ INCREASE 2.2 (OSCA2.2)	-0.131461	0.41468	-0.0521922	0.905736	5.62903	5.59115	5.61329	5.46171	5.44218	5.53167	5.48179	5.54412	5.65073
AT1G10095	Protein prenylyltransferase superfamily protein;(source:Araport11)	protein_coding			0.194843	0.601871	-0.0437862	0.969481	2.44809	2.21661	2.03828	2.34394	2.55757	2.38886	1.94383	2.22345	2.42384
AT1G10120	basic helix-loop-helix (bHLH) DNA-binding superfamily protein;(source:Araport11)	protein_coding	CRY2-INTERACTING BHLH 4 (CIB4)	CRY2-INTERACTING BHLH 4 (CIB4)	0.0550149	0.861277	0.0424037	0.960654	3.60357	3.67529	3.64948	3.74072	3.90246	3.48032	3.52879	3.69537	3.85213
AT1G10130	Encodes a golgi localized P2A-type Ca2+ ATPase involved in Mn nutrition and homeostasis.	protein_coding	ENDOPLASMIC RETICULUM-TYPE CALCIUM-TRANSPORTING ATPASE 3 (ECA3)	ARABIDOPSIS THALIANA ER-TYPE CA2+-ATPASE 3 (ATECA3);ENDOPLASMIC RETICULUM-TYPE CALCIUM-TRANSPORTING ATPASE 3 (ECA3)	-0.0563065	0.749197	-0.000705698	0.999578	5.57993	5.62881	5.55897	5.49477	5.46086	5.64353	5.55627	5.60798	5.60662
AT1G10140	Uncharacterized conserved protein UCP031279;(source:Araport11)	protein_coding			0.184379	0.682867	-0.171033	0.886951	1.37671	1.50686	1.37862	1.45085	1.54984	1.82266	1.13955	1.21085	1.43349
AT1G10155	phloem protein 2-A10;(source:Araport11)	protein_coding	PHLOEM PROTEIN 2-A10 (PP2-A10)	PHLOEM PROTEIN 2-A10 (PP2-A10);PHLOEM PROTEIN 2-A10 (AtPP2-A10)	0.625805	0.619918	0.456295	0.888117	-0.824928	-1.53416	-1.92255	-0.809015	-1.81939	0.0968325	-1.01965	-0.229725	-1.6254
AT1G10170	Encodes AtNFXL1, a homologue of the putative human transcription repressor NF-X1. Functions as a negative regulator of the trichothecene phytotoxin-induced defense response.	protein_coding			-0.174629	0.291225	-0.0251302	0.960654	5.69968	5.51107	5.58412	5.44191	5.35387	5.46517	5.54209	5.57886	5.59162
AT1G10180	LOW protein: exocyst complex component-like protein;(source:Araport11)	protein_coding	EXOCYST COMPLEX COMPONENT 84C (EXO84C)	EXOCYST COMPLEX COMPONENT 84C (EXO84C)	-0.08768	0.679272	-0.0431679	0.939641	4.62353	4.51527	4.45745	4.42082	4.59376	4.32516	4.45067	4.54538	4.4738
AT1G10200	Encodes a member of the Arabidopsis LIM proteins: a family of actin bundlers with distinct expression patterns. WLIM1, WLIM2a, and WLIM2b are widely expressed, whereas PLIM2a, PLIM2b, and PLIM2c are predominantly expressed in pollen. Regulates actin cytoskeleton organization.	protein_coding	WLIM1 (WLIM1)	WLIM1 (WLIM1); (ATWLIM1)	0.0479387	0.777053	-0.151601	0.650015	6.10502	6.25173	6.22938	6.20809	6.28855	6.23717	6.07135	6.03706	6.02565
AT1G10210	Encodes ATMPK1. Kinase is activated by wounding.	protein_coding	MITOGEN-ACTIVATED PROTEIN KINASE 1 (MPK1)	MITOGEN-ACTIVATED PROTEIN KINASE 1 (ATMPK1);MITOGEN-ACTIVATED PROTEIN KINASE 1 (MPK1)	0.140619	0.665008	-0.181549	0.820837	2.81508	2.61714	2.84753	2.80724	2.74539	3.08289	2.43978	2.53783	2.72038
AT1G10230	Involved in protein degradation. One target is PHR1.	protein_coding	SKP1-LIKE 18 (SK18)	SKP1-LIKE 18 (ASK18);SKP1-LIKE 18 (SK18)	0.241619	0.48154	0.124927	0.892697	2.25687	2.2811	2.63642	2.63654	2.70417	2.53253	2.71009	2.43324	2.34423
AT1G10240	FAR1-related sequence 11;(source:Araport11)	protein_coding	FAR1-RELATED SEQUENCE 11 (FRS11)	FAR1-RELATED SEQUENCE 11 (FRS11)	0.0642579	0.823886	0.0429268	0.957664	3.66479	3.36159	3.31995	3.56877	3.53816	3.41506	3.40885	3.47071	3.57536
AT1G10270	glutamine-rich protein 23;(source:Araport11)	protein_coding	GLUTAMINE-RICH PROTEIN 23 (GRP23)	GLUTAMINE-RICH PROTEIN 23 (GRP23);GLYCINE-RICH PROTEIN 23 (GRP23)	0.168538	0.572876	0.333392	0.566031	4.14776	3.55003	3.55087	3.9232	3.80834	3.96372	4.08189	4.03974	4.07195
AT1G10280	Core-2/I-branching beta-1,6-N-acetylglucosaminyltransferase family protein;(source:Araport11)	protein_coding			0.019354	0.958616	-0.113545	0.884491	2.70281	2.7254	2.63642	2.86787	2.60314	2.66318	2.54107	2.53783	2.65589
AT1G10290	involved in trafficking from the trans-Golgi Network to the central vacuole. The mRNA is cell-to-cell mobile.	protein_coding	DYNAMIN-LIKE PROTEIN 6 (ADL6)	DYNAMIN-LIKE PROTEIN 6 (ADL6);DYNAMIN-RELATED PROTEIN 2A (DRP2A)	0.0147154	0.945783	-0.0294377	0.954063	6.78831	6.61753	6.77839	6.66715	6.68708	6.86773	6.69231	6.7783	6.622
AT1G10310	encodes a NADPH-dependent pterin aldehyde reductase that accepts pterin aldehyde as well as dihydropterin aldehyde as substrates involved in metabolism and salvage of folate and its derivatives.Subunit of the PAGA complex.	protein_coding	SDR LIKE (SDRL)	SDR LIKE (SDRL)	-0.0731329	0.756729	-0.0446752	0.943937	4.4752	4.41824	4.37076	4.57423	4.2419	4.23139	4.38407	4.33506	4.4068
AT1G10320	Zinc finger C-x8-C-x5-C-x3-H type family protein;(source:Araport11)	protein_coding	(ATC3H5)	(ATC3H5)	-0.12257	0.618286	-0.0811674	0.900955	4.08517	4.14694	3.9601	4.0172	4.07408	3.76853	3.85154	4.04684	4.08426
AT1G10330	Tetratricopeptide repeat (TPR)-like superfamily protein;(source:Araport11)	protein_coding			0.420946	0.572695	0.214344	0.92109	0.397465	0.0507978	0.761953	1.20984	0.0550744	1.04025	0.801382	0.332154	0.562228
AT1G10340	Ankyrin repeat family protein;(source:Araport11)	protein_coding			0.735306	0.108645	0.19705	0.877626	1.19892	1.30455	1.71304	2.062	2.26807	2.06882	1.61262	1.2606	1.86289
AT1G10350	DNAJ heat shock family protein;(source:Araport11)	protein_coding			0.106009	0.686258	-0.0410484	0.959161	4.08517	4.02984	3.70889	4.03845	4.08482	4.04265	3.86462	4.11605	3.7631
AT1G10360	Encodes glutathione transferase belonging to the tau class of GSTs. Naming convention according to Wagner et al. (2002).	protein_coding	GLUTATHIONE S-TRANSFERASE TAU 18 (GSTU18)	GLUTATHIONE S-TRANSFERASE TAU 18 (ATGSTU18);GLUTATHIONE S-TRANSFERASE 29 (GST29);GLUTATHIONE S-TRANSFERASE TAU 18 (GSTU18)	0.133964	0.520633	0.133801	0.782426	5.88013	6.0743	6.10852	6.28791	6.24968	5.93491	6.12399	6.16341	6.18124
AT1G10370	Encodes GSTU17 (Glutathione S-Transferase U17). Functions as a negative component of stress-mediated signal transduction pathways in drought and salt stress responses.	protein_coding	EARLY-RESPONSIVE TO DEHYDRATION 9 (ERD9)	GLUTATHIONE S-TRANSFERASE 30 (GST30);GLUTATHIONE S-TRANSFERASE TAU 17 (ATGSTU17);GLUTATHIONE S-TRANSFERASE 30B (GST30B);EARLY-RESPONSIVE TO DEHYDRATION 9 (ERD9);GLUTATHIONE S-TRANSFERASE U17 (GSTU17)	0.0401463	0.881718	0.304267	0.463592	5.06422	5.17797	5.12029	5.33645	5.16676	4.99258	5.51744	5.53909	5.22843
AT1G10380	Putative membrane lipoprotein;(source:Araport11)	protein_coding			0.393557	0.351347	0.381692	0.695514	2.93352	2.02278	2.23588	2.78226	2.75887	2.7123	2.52467	2.72669	2.97946
AT1G10390	DRA2 is a homolog of mammalian nucleoporin 98 and a likely component of the nuclear pore complex in Arabidopsis. It positively participates in the control of the hypocotyl elongation response to plant proximity and control of shade induced gene expression. Nucleoportin which redundantly inhibits flowering together with Nup98b through multiple pathways including clock, photoperiod, and age pathway…	protein_coding	DRACULA2 (DRA2)	DRACULA2 (DRA2); (NUP98A)	-0.000869324	0.996727	0.102668	0.80442	6.38647	6.27369	6.20453	6.29896	6.20482	6.35591	6.27864	6.48713	6.40986
AT1G10410	CW14 protein (DUF1336);(source:Araport11)	protein_coding			0.277415	0.270159	0.0252383	0.972835	4.40004	4.42895	4.33888	4.51481	4.51252	4.96498	4.3379	4.45744	4.46442
AT1G10417	Encodes protein with unknown function whose expression is repressed by inoculation with Agrobacterium tumerifaciens.	protein_coding			0.445635	0.519384	0.277768	0.881076	0.312576	0.380105	0.0249872	0.965426	0.220134	0.877519	0.358863	0.235938	0.986035
AT1G10430	Encodes one of the isoforms of the catalytic subunit of protein phosphatase 2A: AT1G59830/PP2A-1, AT1G10430/PP2A-2, At2g42500/PP2A-3, At3g58500/PP2A-4 [Plant Molecular Biology (1993) 21:475-485 and (1994) 26:523-528; Note that in more recent publications, there is mixed use of gene names for PP2A-3 and PP2A-4 - some refer to At2g42500 as PP2A-3 and some as PP2A-4]. It regulates the activation of …	protein_coding	PROTEIN PHOSPHATASE 2A-2 (PP2A-2)	PROTEIN PHOSPHATASE 2A-2 (PP2A-2)	0.0230655	0.927904	0.0122078	0.984496	4.46047	4.53853	4.3655	4.3588	4.52835	4.5613	4.39313	4.48387	4.54675
AT1G10450	Encodes SIN3-like 6, a homolog of the transcriptional repressor SIN3 (AT1G24190).	protein_coding			-0.0206608	0.929661	0.0347528	0.949945	5.0214	4.99782	4.97227	5.0607	4.91907	4.9497	4.88884	5.09735	5.11906
AT1G10460	germin-like protein (GLP7)	protein_coding	GERMIN-LIKE PROTEIN 7 (GLP7)	GERMIN-LIKE PROTEIN 7 (GLP7)	0.167205	0.802823	0.337144	0.811679	0.397465	0.648039	0.627652	0.724418	0.79204	0.694073	0.688171	1.40033	0.696529
AT1G10470	Encodes a two-component response regulator. Acts redundantly with ARR3 in the control of circadian period in a cytokinin-independent manner.	protein_coding	RESPONSE REGULATOR 4 (ARR4)	RESPONSE REGULATOR 4 (ARR4);INDUCED BY CYTOKININ 7 (IBC7);RESPONCE REGULATOR 1 (ATRR1);MATERNAL EFFECT EMBRYO ARREST 7 (MEE7)	-0.0825042	0.640958	-0.0403605	0.930681	6.85267	6.84388	6.9675	6.86898	6.86204	6.68526	6.9603	6.80684	6.77216
AT1G10480	Encodes a zinc finger protein containing only a single zinc finger that acts downstream of ZFP6 in regulating trichome development by integrating GA and cytokinin signaling.	protein_coding	ZINC FINGER PROTEIN 5 (ZFP5)	ZINC FINGER PROTEIN 5 (ZFP5)	-0.151653	0.920211	-0.911828	0.781168	-1.03138	-0.376623	-1.55998	-0.53338	-1.81939	-0.940642	-3.34158	-1.16261	-0.888434
AT1G10490	Involved in RNA acetylation on N4-cytidine.	protein_coding	N-ACETYLTRANSFERASE1 FOR CYTIDINE IN RNA (ACYR1)	N-ACETYLTRANSFERASE1 FOR CYTIDINE IN RNA (ACYR1); (ATNAT10A);N-ACETYLTRANSFERASE 10A (NAT10A)	0.076079	0.727266	0.160226	0.736556	5.24116	4.88044	5.00312	5.12917	5.00927	5.18756	5.20403	5.14449	5.2312
AT1G10500	Involved in chloroplast Fe-S cluster assembly. Located in the chloroplast stroma. Expressed preferentially in green tissues.	protein_coding	CHLOROPLAST-LOCALIZED ISCA-LIKE PROTEIN (CPISCA)	CHLOROPLAST-LOCALIZED ISCA-LIKE PROTEIN (ATCPISCA); (ISCA);NFU PROTEINS OR A-TYPE CARRIERS (ATC) (SUFA1);CHLOROPLAST-LOCALIZED ISCA-LIKE PROTEIN (CPISCA)	0.033724	0.873716	0.0125873	0.982196	5.46417	5.46843	5.65056	5.44191	5.62815	5.60828	5.47967	5.56159	5.57645
AT1G10510	RNI-like superfamily protein;(source:Araport11)	protein_coding	EMBRYO DEFECTIVE 2004 (emb2004)	EMBRYO DEFECTIVE 2004 (emb2004)	-0.124225	0.452894	-0.0116932	0.981496	6.32955	6.1518	6.30146	6.21277	6.09615	6.0951	6.20725	6.32413	6.2124
AT1G10520	Encodes a homolog of the mammalian DNA polymerase lambda that is involved in the repair of UV-B induced DNA damage.	protein_coding	DNA POLYMERASE {LAMBDA} (Pol{lambda})	(AtPol{lambda});DNA POLYMERASE {LAMBDA} (Pol{lambda})	0.725672	0.287415	0.442689	0.801224	0.397465	0.380105	-0.481973	1.0928	0.62539	0.833798	0.565314	0.235938	0.877101
AT1G10522	Encodes PRIN2 (plastid redox insensitive 2). PRIN2 mutants are impaired in PEP (plastid-encoded RNA polymerase) activity and high light-dependent plastid redox signalling to the nucleus.	protein_coding	PLASTID REDOX INSENSITIVE 2 (PRIN2)	PLASTID REDOX INSENSITIVE 2 (PRIN2)	0.0989774	0.628429	0.0366733	0.952461	4.44061	4.42182	4.51565	4.58149	4.56719	4.52051	4.61068	4.54035	4.32621
AT1G10540	nucleobase-ascorbate transporter 8;(source:Araport11)	protein_coding	NUCLEOBASE-ASCORBATE TRANSPORTER 8 (NAT8)	NUCLEOBASE-ASCORBATE TRANSPORTER 8 (NAT8); (ATNAT8)	0.911416	0.359854	0.0577131	0.987585	-1.92446	-1.53416	-0.642437	-0.809015	-0.0351234	-0.544714	-1.2261	-0.715152	-1.98797
AT1G10550	Encodes a membrane-localized protein that is predicted to function during cell wall modification.Overexpression of XTH33 results in abnormal cell morphology. It's expression is under epigenetic control by ATX1.	protein_coding	XYLOGLUCAN:XYLOGLUCOSYL TRANSFERASE 33 (XTH33)	XYLOGLUCAN:XYLOGLUCOSYL TRANSFERASE 33 (XTH33);XYLOGLUCAN:XYLOGLUCOSYL TRANSFERASE 33 (XET)	-0.414045	0.486662	-0.611762	0.657415	0.760035	0.742676	0.99802	0.497647	0.436945	0.303283	-0.171651	0.132845	0.696529
AT1G10560	Encodes a protein containing a UND, a U-box, and an ARM domain. This protein has E3 ubiquitin ligase activity based on in vitro assays.	protein_coding	PLANT U-BOX 18 (PUB18)	ARABIDOPSIS THALIANA PLANT U-BOX 18 (ATPUB18);PLANT U-BOX 18 (PUB18)	0.140277	0.828814	-0.227253	0.888117	0.625734	1.10525	0.399383	0.965426	0.941418	0.78871	0.499726	0.235938	0.819385
AT1G10570	Encodes a deSUMOylating enzyme. In vitro it has both peptidase activity and isopeptidase activity: it can cleave the C-terminal residues from SUMO to activate it for attachment to a target protein and it can also act on the isopeptide bond between SUMO and another protein. sYFP:OTS2 protein accumulates in nuclei in a punctate pattern. Double mutant analysis with ULP1D/OTS1 indicates that these ge…	protein_coding	OVERLY TOLERANT TO SALT 2 (OTS2)	UB-LIKE PROTEASE 1C (ULP1C);OVERLY TOLERANT TO SALT 2 (OTS2)	-0.0396033	0.906538	0.0440715	0.959103	4.41029	4.65566	4.47222	4.64523	4.62723	4.19297	4.45067	4.52516	4.72628
AT1G10580	Transducin/WD40 repeat-like superfamily protein;(source:Araport11)	protein_coding			0.0160553	0.944824	0.0619796	0.900213	5.1493	5.04964	5.19045	5.05027	5.0808	5.2902	5.17018	5.22814	5.16902
AT1G10590	Nucleic acid-binding, OB-fold-like protein;(source:Araport11)	protein_coding			0.0809821	0.636392	-0.123725	0.747313	5.95905	6.03744	5.98177	5.94658	6.12507	6.15184	5.91345	5.80527	5.88855
AT1G10600	associated molecule with the SH3 domain of STAM 2;(source:Araport11)	protein_coding	ASSOCIATED MOLECULE WITH THE SH3 DOMAIN OF STAM 2 (AMSH2)	ASSOCIATED MOLECULE WITH THE SH3 DOMAIN OF STAM 2 (AMSH2)	0.0744209	0.789906	0.151719	0.80442	3.78782	4.07601	3.9601	4.23538	3.92057	3.92777	4.09305	4.01095	4.20186
AT1G10610	basic helix-loop-helix (bHLH) DNA-binding superfamily protein;(source:Araport11)	protein_coding			0.0476671	0.878275	0.0627886	0.930856	3.18107	3.27715	3.21847	3.3482	3.37262	3.12884	3.17675	3.32632	3.38955
AT1G10630	A member of ARF GTPase family. A thaliana has 21 members of this family, known to be essential for vesicle coating and uncoating and functions in GTP-binding. Gene encoding ADP-ribosylation factor and similar to other ARFs and ARF-like proteins. The gene is shown to play a role in cell division, cell expansion and cellulose production using antisense construct.	protein_coding	ADP-RIBOSYLATION FACTOR A1F (ARFA1F)	ADP-RIBOSYLATION FACTOR A1F (ATARFA1F);ADP-RIBOSYLATION FACTOR A1F (ARFA1F)	0.127136	0.486286	-0.0587048	0.905995	5.70801	5.71449	5.76895	5.79559	5.87719	5.89823	5.83252	5.50853	5.66308
AT1G10640	Pectin lyase-like superfamily protein;(source:Araport11)	protein_coding			-0.219406	0.486243	0.0573557	0.950202	3.92996	3.71084	3.79758	3.36512	3.82125	3.5763	3.58521	4.10247	3.93599
AT1G10650	SBP (S-ribonuclease binding protein) family protein;(source:Araport11)	protein_coding			0.0224926	0.938679	0.176897	0.73847	3.51136	3.63267	3.40453	3.52426	3.54596	3.5763	3.70646	3.72225	3.68446
AT1G10657	transmembrane protein;(source:Araport11)	protein_coding	(DEG17)	(DEG17)	0.53883	0.114291	0.364945	0.607797	3.5018	4.06231	3.91756	4.55961	4.48844	4.12658	4.28048	4.22031	4.13245
AT1G10660	transmembrane protein;(source:Araport11)	protein_coding			-0.0903949	0.681158	-0.0832112	0.881076	4.37932	4.37457	4.48685	4.21218	4.33936	4.40575	4.48073	4.28184	4.20749
AT1G10670	One of the three genes encoding subunit A of the trimeric protein ATP Citrate Lyase. Antisense ACLA-1 plants cause a reduction in cytosolic acetyl-CoA metabolism and have upregulation of stress-related genes and down-regulation of primary metabolism and growth genes, suggesting the mutation restricts normal growth and developmental processes and puts the plant into a state of stress.	protein_coding	ATP-CITRATE LYASE A-1 (ACLA-1)	ATP-CITRATE LYASE A-1 (ACLA-1)	-0.126515	0.384058	-0.0555555	0.881976	7.78216	7.82389	7.83972	7.71228	7.75488	7.59954	7.78405	7.71474	7.77998
AT1G10682	Has been identified as a translated small open reading frame by ribosome profiling.	other_rna	SHORT OPEN READING FRAME 1 (SORF1)	SHORT OPEN READING FRAME 1 (SORF1)	0.0606308	0.819187	-0.0217787	0.974662	4.2597	4.58717	4.50132	4.61017	4.6309	4.3291	4.506	4.3234	4.46912
AT1G10690	SIAMESE-RELATED (SMR) family gene; activated by SMOS1/SCL28 heterodimer thus inhibiting cell cycle progression at G2 and promoting the onset of endoreplication.	protein_coding	(SMR8)	(SMR8)	0.505933	0.319556	0.483029	0.672385	0.882891	0.994214	0.942525	1.48222	1.07677	1.75394	1.4485	1.44405	1.3945
AT1G10700	Encodes a P-independent phosphoribosyl pyrophosphate (PRPP) synthase.	protein_coding	PHOSPHORIBOSYL PYROPHOSPHATE (PRPP) SYNTHASE 3 (PRS3)	PHOSPHORIBOSYL PYROPHOSPHATE (PRPP) SYNTHASE 3 (PRS3)	-0.0024266	0.99274	0.0107819	0.988081	4.64539	4.66777	4.71097	4.64869	4.48032	4.87348	4.7652	4.62826	4.65382
AT1G10710	Computational predictions suggested the presence of a small cysteine-rich protein beginning in intron 9 (Silverstein 2007), but subsequent analysis revealed that this region contains a tenth exon for the At1g10710 gene. PHS1 regulates recombination and pairing of homologous chromosomes during meiotic prophase by controlling transport of RAD50 from cytoplasm to the nucleus.	protein_coding	POOR HOMOLOGOUS SYNAPSIS 1 (PHS1)	POOR HOMOLOGOUS SYNAPSIS 1 (PHS1); (REC114)	0.425851	0.728405	-1.26255	0.695514	-0.824928	-2.42725	-0.82301	-1.59751	-0.345464	-1.10111	-2.60461	-2.30011	-3.21036
AT1G10720	BSD domain-containing protein;(source:Araport11)	protein_coding			0.0413163	0.884174	-0.157979	0.789212	3.8569	4.19794	4.19788	4.2075	4.06325	4.1311	4.01304	3.80002	3.97617
AT1G10730	Part of adaptor protein (AP) complex which mediadates clathrin-dependent trafficking at the trans-Golgi network (TGN) and the plasma membrane, respectively. Required for trafficking to plasma membrane and vacuoles.	protein_coding	ADAPTOR PROTEIN-1 MU-ADAPTIN 1 (AP1M1)	ADAPTOR PROTEIN-1 MU-ADAPTIN 1 (AP1M1)	0.0507492	0.87942	-0.071044	0.929898	2.70281	2.74839	2.6538	2.76961	2.69016	2.80578	2.54107	2.69084	2.68849
AT1G10740	alpha/beta-Hydrolases superfamily protein;(source:Araport11)	protein_coding	(LDAH1)	(LDAH1)	-0.151971	0.368714	0.106412	0.796244	5.0012	4.98335	5.03663	4.95009	4.7639	4.84623	5.12195	5.10418	5.11006
AT1G10750	carboxyl-terminal peptidase, putative (DUF239);(source:Araport11)	protein_coding			0.21099	0.659074	-0.0323885	0.98292	1.10107	0.994214	1.10299	1.24684	1.38572	1.18647	1.09583	1.10588	0.877101
AT1G10760	Encodes an &#945;-glucan, water dikinase required for starch degradation. Involved in cold-induced freezing tolerance. Mutations that eliminate the GWD protein or affect the dikinase domain of the enzyme dramatically reduce both the amount of phosphate in the amylopectin and the rate of starch degradation. Mature leaves of these mutants accumulate amounts of starch up to seven times greater than …	protein_coding	STARCH EXCESS 1 (SEX1)	STARCH EXCESS 1 (SEX1); (SOP1); (SOP); (GWD1); (GWD)	-0.0636455	0.704384	0.0827661	0.825937	9.02568	8.93493	9.10052	9.05183	8.89437	8.92444	9.02957	9.13232	9.14783
AT1G10770	Encodes a putative pectin methylesterase/invertase inhibitor. Anti-sense reduction of this gene's transcript results in pollen tube growth retardation and then partial male sterility and reduced seed set.	protein_coding			0.206606	0.928977	0.87033	0.841527	-3.14686	-0.711042	-2.40797	-0.664625	-0.901857	-3.60361	-1.01965	-1.45212	-0.888434
AT1G10780	F-box/RNI-like superfamily protein;(source:Araport11)	protein_coding			0.304736	0.394727	0.300166	0.723188	2.70281	2.29678	2.21261	2.78226	2.63273	2.67562	2.94998	2.59713	2.4993
AT1G10790	hydroxyproline-rich glycoprotein family protein;(source:Araport11)	protein_coding			0.346507	0.724183	1.072	0.508503	-0.644356	-1.32771	-1.55998	-0.664625	-1.08243	-0.796252	0.0276575	0.0218134	-0.403007
AT1G10800	voltage-gated hydrogen channel-like protein;(source:Araport11)	protein_coding			0.346396	0.805861	-0.860811	0.810358	-1.92446	-1.77517	-1.92255	-2.73501	-0.901857	-0.940642	-3.34158	-2.30011	-2.4734
AT1G10810	NAD(P)-linked oxidoreductase superfamily protein;(source:Araport11)	protein_coding			1.21898	0.307401	1.87457	0.336523	-2.40989	-1.53416	-3.14494	-0.969479	-0.741392	-1.48813	-0.534221	-0.715152	-0.0404369
AT1G10820	hypothetical protein (DUF3755);(source:Araport11)	protein_coding			0.0668867	0.797734	0.262573	0.566031	4.21363	4.27517	4.17398	4.4449	4.37919	4.06646	4.40662	4.54538	4.51983
AT1G10830	Encodes a functional 15-cis-zeta-carotene isomerase (Z-ISO).	protein_coding	15-CIS-ZETA-CAROTENE ISOMERASE (Z-ISO)	(Z-ISO1.1);15-CIS-ZETA-CAROTENE ISOMERASE (Z-ISO)	-0.164941	0.383226	-0.222676	0.552897	5.52675	5.36995	5.41603	5.29731	5.31788	5.19837	5.38974	5.11774	5.11906
AT1G10840	Encodes eukaryotic initiation factor 3H1 subunit (TIF3H1).	protein_coding	TRANSLATION INITIATION FACTOR 3 SUBUNIT H1 (TIF3H1)	TRANSLATION INITIATION FACTOR 3 SUBUNIT H1 (TIF3H1)	-0.049406	0.758456	-0.058036	0.88066	6.62298	6.59868	6.48745	6.52943	6.52687	6.50622	6.53443	6.46343	6.53727
AT1G10850	Leucine-rich repeat protein kinase family protein;(source:Araport11)	protein_coding			-0.112117	0.618404	-0.0268024	0.967134	4.4752	4.23096	4.19194	4.23077	4.21769	4.10375	4.15827	4.3581	4.30007
AT1G10865	cytochrome C oxidase assembly factor;(source:Araport11)	protein_coding			0.31401	0.363664	0.0593936	0.95914	2.345	2.6046	2.34692	2.47444	2.8872	2.92517	2.62036	2.51751	2.38458
AT1G10870	A member of ARF GAP domain (AGD), A thaliana has 15 members, grouped into four classes. AGD4 belongs to the Class 1, together with AGD1, AGD2, and AGD3.	protein_coding	VAN3-LIKE PROTEIN3 (VAL3)	VAN3-LIKE PROTEIN3 (VAL3)	-0.0529292	0.790028	0.0458423	0.92508	5.05445	4.86474	4.9688	4.87822	4.93698	4.90022	4.94228	4.99083	5.07966
AT1G10890	arginine/glutamate-rich 1 protein;(source:Araport11)	protein_coding			0.246164	0.191198	0.0336781	0.953054	5.29471	5.45627	5.471	5.74477	5.57197	5.64827	5.36923	5.3709	5.5873
AT1G10900	Phosphatidylinositol 4-phosphate 5-kinase.	protein_coding	(PIP5K7)	(PIP5K7)	-0.07659	0.66681	0.104451	0.800277	6.17282	6.23351	6.21627	6.2678	6.07205	6.0552	6.24401	6.40655	6.29015
AT1G10910	Member of the P subfamily of PRR proteins. Loss of function results in defects in abnormal plastid RNA edit and chloroplast biogenesis	protein_coding	EMBRYO DEFECTIVE 3103 (EMB3103)	PENTRATRICOPEPTIDE REPEAT PROTEIN PIGMENT-DEFECTIVE MUTANT2 (PDM2);EMBRYO DEFECTIVE 3103 (EMB3103)	-0.0303436	0.875447	0.018672	0.969068	5.60914	5.66702	5.66349	5.71702	5.54109	5.59197	5.63666	5.64123	5.71939
AT1G10920	Encodes LOV1, a disease susceptibility gene that, paradoxically, is a member of the NBS-LRR resistance gene family. Conditions susceptibility to the fungus Cochliobolus victoriae and victorin-dependent induction of defense-associated proteins. Saturation mutagenesis identified 59 lov mutations that all display reduced susceptibility to vitorin. Mutations in known defense response pathways do not …	protein_coding	LOCUS ORCHESTRATING VICTORIN EFFECTS1 (LOV1)	LOCUS ORCHESTRATING VICTORIN EFFECTS1 (LOV1)	0.193841	0.431689	0.0284345	0.970085	3.32888	3.3911	3.48442	3.57605	3.46601	3.72731	3.34492	3.40586	3.54007
AT1G10930	DNA helicase involved in the maintenance of genome stability by modulation of the DNA damage response and suppression of homologous recombination.	protein_coding	(RECQ4A)	(ATSGS1); (ATRECQ4A); (RECQ4A)	-0.0215529	0.933925	0.000827942	0.999747	5.07715	4.7836	5.00988	4.82417	4.94585	5.00742	4.92052	5.06271	4.87179
AT1G10940	Encodes a plant protein kinase similar to the calcium/calmodulin-dependent protein kinase subfamily and the SNF1 kinase subfamily (SnRK2) whose activity is activated by ionic (salt) and non-ionic (mannitol) osmotic stress. Kinase activity of its homolog in tobacco is induced by hyperosmotic condition within 1 minute. Phosphatidylinositol 4-phosphate 5-kinase (PIP5K) enzyme family member.	protein_coding	SNF1-RELATED PROTEIN KINASE 2.4 (SNRK2.4)	ARABIDOPSIS SERINE/THREONINE KINASE 1 (ASK1); (SRK2A);SNF1-RELATED PROTEIN KINASE 2.4 (SNRK2.4);SUCROSE NONFERMENTING 1-RELATED PROTEIN KINASE 2-4 (SNRK2-4)	0.0411796	0.809058	0.0508202	0.900723	6.11132	6.16254	6.17473	6.22788	6.18248	6.16292	6.12535	6.20371	6.27413
AT1G10950	Encodes an Arabidopsis Transmembrane nine (TMN) protein. Transmembrane nine (TM9) proteins are localized in the secretory pathway of eukaryotic cells and are involved in cell adhesion and phagocytosis. Functions in the deposition of rhamnogalacturonan II and I for cell growth.	protein_coding	TRANSMEMBRANE NINE 1 (TMN1)	(AtTMN1);TRANSMEMBRANE NINE 1 (TMN1);ENDOMEMBRANE PROTEIN 12 (EMP12)	-0.0664854	0.704832	-0.0631549	0.88184	7.05649	6.99331	7.06086	6.8675	6.96451	7.07675	7.08643	6.91177	6.91935
AT1G10960	Phosphatidylinositol 4-phosphate 5-kinase (PIP5K) enzyme family member.	protein_coding	FERREDOXIN 1 (FD1)	FERREDOXIN 1 (FD1);FERREDOXIN 1 (ATFD1)	-0.112136	0.445419	-0.0902869	0.801224	7.39779	7.42829	7.51773	7.36328	7.31132	7.33229	7.41803	7.36629	7.28782
AT1G10970	A member of Zrt- and Irt-related protein (ZIP) family. transcript is induced in response to zinc deficiency in the root and shoot. Expression is regulated by copper, but response to copper deficiency is detected only after three weeks of deficiency. Phosphatidylinositol 4-phosphate 5-kinase (PIP5K) enzyme family member.	protein_coding	ZINC TRANSPORTER 4 PRECURSOR (ZIP4)	(ATZIP4);ZINC TRANSPORTER 4 PRECURSOR (ZIP4)	0.257605	0.356166	0.347095	0.523546	2.86064	2.62958	2.89215	3.12793	2.94732	3.02575	3.20789	3.11267	3.04388
AT1G10980	Lung seven transmembrane receptor family protein;(source:Araport11)	protein_coding			0.264194	0.777053	0.577757	0.762107	0.126163	-0.105321	-0.642437	-0.102746	0.296082	0.0208836	1.09583	-0.229725	0.158872
AT1G10990	transmembrane protein;(source:Araport11)	protein_coding			0.290599	0.56547	0.0842969	0.958902	1.41793	1.82068	1.37862	2.01987	1.92954	1.65692	1.37724	1.44405	2.14719
AT1G11000	A member of a large family of seven-transmembrane domain proteins specific to plants, homologs of the barley mildew resistance locus o (MLO) protein. The Arabidopsis genome contains 15 genes encoding MLO proteins, with localization in plasma membrane. Phylogenetic analysis revealed four clades of closely-related AtMLO genes. ATMLO4 belongs to the clade I, with AtMLO11 and AtMLO14. The gene is exp…	protein_coding	MILDEW RESISTANCE LOCUS O 4 (MLO4)	MILDEW RESISTANCE LOCUS O 4 (ATMLO4);MILDEW RESISTANCE LOCUS O 4 (MLO4)	-0.124682	0.71391	-0.125382	0.88291	2.61691	2.62958	2.34692	2.42687	2.32356	2.49091	2.47434	2.4969	2.28149
AT1G11020	RING/FYVE/PHD zinc finger superfamily protein;(source:Araport11)	protein_coding			-0.0125567	0.969854	-0.105753	0.881976	3.33964	3.20419	3.51327	3.22383	3.3987	3.35446	3.37267	3.13951	3.16468
AT1G11060	Encodes one of two redundant proteins (the other is WAPL2) that are involved in prophase removal of cohesion during meiosis. Double mutants with wapl2 exhibit reduced fertility due to defects in meiosis and also some abnormal embryo development in rare cases where embryos are formed.	protein_coding	WINGS APART-LIKE PROTEIN 1 (WAPL1)	(ATWAPL1);WINGS APART-LIKE PROTEIN 1 (WAPL1)	-0.110853	0.613675	-0.0503112	0.932849	4.06584	3.91768	4.11872	3.8409	3.97935	3.92257	3.96524	3.90543	4.04703
AT1G11070	hydroxyproline-rich glycoprotein family protein;(source:Araport11)	protein_coding			-0.35127	0.436771	-0.302431	0.782426	2.78388	3.23707	2.83234	2.99291	2.79858	2.14235	2.54107	2.74428	2.76692
AT1G11080	serine carboxypeptidase-like 31;(source:Araport11)	protein_coding	SERINE CARBOXYPEPTIDASE-LIKE 31 (scpl31)	SERINE CARBOXYPEPTIDASE-LIKE 31 (scpl31)	0.211273	0.589801	-0.0777624	0.949852	1.80734	2.0038	1.71304	1.86192	2.12962	2.21231	1.70282	1.8209	1.83403
AT1G11100	SNF2 domain-containing protein / helicase domain-containing protein / zinc finger protein-like protein;(source:Araport11)	protein_coding			0.41504	0.685329	-0.662133	0.811679	-0.824928	-0.711042	-0.0860441	-0.413086	-0.741392	0.64432	-1.2261	-0.374115	-1.98797
AT1G11112	hypothetical protein;(source:Araport11)	protein_coding			0.567779	0.711188	0.21721	0.963788	0.397465	-0.842287	-1.92255	0.434911	0.502533	-1.48813	-0.678611	-0.921603	-0.151468
AT1G11120	CTTNBP 2 amino-terminal-like protein;(source:Araport11)	protein_coding	(DEG23)	(DEG23)	0.332006	0.714288	0.301891	0.89585	0.940607	0.19166	-0.82301	0.30061	0.368232	0.64432	-0.171651	0.735509	0.759264
AT1G11125	hypothetical protein;(source:Araport11)	protein_coding			0.170817	0.931048	-0.335683	0.946443	-1.03138	-1.77517	-0.82301	-0.809015	0.0550744	-2.38121	-0.839076	-0.715152	-3.21036
AT1G11130	Encodes an atypical receptor-like kinase protein with a predicted extracellular domain of six leucine-rich repeats and an intracellular serine-threonine kinase domain expressed throughout the developing root but whose kinase activity is not essential for its function in vivo. Regulates expression of GLABRA2, CAPRICE, WEREWOLF, and ENHANCER OF GLABRA3. Required for floral organ shape, the developm…	protein_coding	STRUBBELIG (SUB)	SCRAMBLED (SCM);STRUBBELIG (SUB);STRUBBELIG-RECEPTOR FAMILY 9 (SRF9)	-0.0891238	0.744993	-0.00304057	0.996347	4.6147	4.08958	4.26162	4.16947	4.31674	4.16678	4.36117	4.28785	4.2518
AT1G11160	One of four katanin p80 subunits. Involved in targeting of katanin complex to crossover and branch points to properly sever microtubules.	protein_coding	KATANIN P80 SUBUNIT 1 (KTN80.1)	KATANIN P80 SUBUNIT 1 (KTN80.1)	-0.12003	0.805861	0.221846	0.829143	2.23397	2.06002	1.53689	1.86192	1.9055	1.75394	1.96828	2.32047	2.28149
AT1G11170	lysine ketoglutarate reductase trans-splicing-like protein (DUF707);(source:Araport11)	protein_coding			0.184947	0.725061	-0.0208225	0.99121	1.15082	1.36531	1.49892	1.62956	1.8051	1.18647	1.54919	1.05038	1.3132
AT1G11175	other_RNA;(source:Araport11)	other_rna			-0.0410263	0.932811	-0.0571709	0.963002	2.13855	2.66626	2.14046	2.42687	2.42853	2.10605	2.33085	2.29682	2.25996
AT1G11180	Secretory carrier membrane protein (SCAMP) family protein;(source:Araport11)	protein_coding	SECRETORY CARRIER MEMBRANE PROTEIN 2 (SCAMP2)	SECRETORY CARRIER MEMBRANE PROTEIN 2 (SCAMP2); (ATSCAMP2)	-0.0985242	0.707307	-0.162439	0.794262	3.423	3.69909	3.65812	3.64003	3.3987	3.47321	3.39087	3.50208	3.4383
AT1G11190	Encodes a bifunctional nuclease that acts on both RNA and DNA involved in nucleic acid degradation to facilitate nucleotide and phosphate recovery during senescence. It has mismatch-specific endonuclease activity with wide recognition of single base mismatches as well as the ability to cleave indel types of mismatches (heteroduplexes with loops).	protein_coding	BIFUNCTIONAL NUCLEASE I (BFN1)	ENDONUCLEASE 1 (ENDO1);BIFUNCTIONAL NUCLEASE I (BFN1)	-0.416945	0.571199	0.0811306	0.968671	1.77598	0.994214	0.88481	0.0723409	0.893323	1.31922	1.4485	1.44405	0.932596
AT1G11200	organic solute transporter ostalpha protein (DUF300);(source:Araport11)	protein_coding			-0.0605308	0.863792	-0.0726613	0.932259	3.51136	3.60145	3.53219	3.14763	3.57673	3.73921	3.52879	3.33796	3.55782
AT1G11210	cotton fiber protein, putative (DUF761);(source:Araport11)	protein_coding			-0.397258	0.451582	-1.06672	0.292847	1.37671	1.20834	1.53689	0.557768	1.07677	1.22082	0.358863	-0.0984808	0.562228
AT1G11220	cotton fiber, putative (DUF761);(source:Araport11)	protein_coding			0.750046	0.25945	-0.00449222	0.998512	0.82277	0.546755	0.761953	1.13288	1.54984	1.63161	1.54919	0.235938	0.158872
AT1G11240	ribosomal RNA-processing protein;(source:Araport11)	protein_coding			0.303623	0.231107	0.162706	0.798321	3.81893	4.10747	3.88112	4.12545	4.44739	4.19729	4.08748	4.26974	3.99584
AT1G11260	Encodes a H+/hexose cotransporter. The mRNA is cell-to-cell mobile.	protein_coding	SUGAR TRANSPORTER 1 (STP1)	SUGAR TRANSPORTER 1 (ATSTP1);SUGAR TRANSPORTER 1 (STP1)	-0.257706	0.335945	-0.22779	0.703228	6.45862	6.10803	6.22938	5.78619	6.15598	6.07176	6.16952	5.84454	6.08196
AT1G11270	F-box and associated interaction domains-containing protein;(source:Araport11)	protein_coding			-0.551067	0.304739	-0.403299	0.747401	1.71113	1.14044	0.99802	0.825701	0.683106	0.64432	0.906351	0.735509	0.932596
AT1G11280	S-locus lectin protein kinase family protein;(source:Araport11)	protein_coding			-0.201207	0.356571	-0.030206	0.964336	4.85502	4.84621	4.88297	4.85145	4.73349	4.40575	4.82668	4.79792	4.86467
AT1G11290	Pentatricopeptide Repeat Protein containing the DYW motif. Required for editing of multiple plastid transcripts. Endonuclease activity.	protein_coding	CHLORORESPIRATORY REDUCTION22 (CRR22)	CHLORORESPIRATORY REDUCTION22 (CRR22)	-0.159523	0.620151	-0.194803	0.80442	3.10739	2.80431	3.08388	3.02521	2.83723	2.61233	2.84825	2.81259	2.68849
AT1G11300	The annotation for At1g11300 in TAIR10 is incorrect. This locus has been split into two At1g11300 (symbol: EGM1) and At1g11305 (symbol: EGM2) (Olivier Loudet, personal communication, 2013-04-03). See Comment field for revised annotation.	protein_coding	ENHANCED SHOOT GROWTH UNDER MANNITOL STRESS 1 (EGM1)	ENHANCED SHOOT GROWTH UNDER MANNITOL STRESS 1 (EGM1)	0.0930064	0.879261	-0.0110339	0.994838	1.71113	1.79882	1.74583	2.14273	1.45362	1.93037	1.26329	2.17237	1.89118
AT1G11303	G-type lectin S-receptor-like Serine/Threonine-kinase;(source:Araport11)	protein_coding			-0.0740905	0.813093	0.0242105	0.975291	3.83424	3.83954	3.46486	3.76004	3.54596	3.64115	3.54514	3.92099	3.8083
AT1G11310	A member of a large family of seven-transmembrane domain proteins specific to plants, homologs of the barley mildew resistance locus o (MLO) protein. The Arabidopsis genome contains 15 genes encoding MLO proteins, with localization in plasma membrane. Phylogenetic analysis revealed four clades of closely-related AtMLO genes. ATMLO2 belongs to the clade IV, with AtMLO3, AtMLO6 and AtMLO12. The gen…	protein_coding	MILDEW RESISTANCE LOCUS O 2 (MLO2)	MILDEW RESISTANCE LOCUS O 2 (ATMLO2);POWDERY MILDEW RESISTANT 2 (PMR2);MILDEW RESISTANCE LOCUS O 2 (MLO2)	-0.0969261	0.529019	-0.204762	0.470166	6.63941	6.77137	6.73923	6.60706	6.58006	6.67368	6.48338	6.4819	6.57264
AT1G11320	GDSL esterase/lipase;(source:Araport11)	protein_coding			0.348873	0.427303	0.0083626	0.994838	1.67757	2.1491	2.11559	2.18146	2.39438	2.46248	2.43978	1.88575	1.64762
AT1G11330	Recognizes the 9-methyl?branched sphingoid base, produced as result of cleavage of Phytophthora infestans?ceramide D (Pi-Cer D) by NCER2. the 9-Methyl?branched sphingoid base is specific to microbes and induces plant immune responses by physically interacting with RDA2.	protein_coding	RESISTANT TO DFPM INHIBITION OF ABA SIGNALING 2 (RDA2)	S DOMAIN1 13 (SD1-13);RESISTANT TO DFPM INHIBITION OF ABA SIGNALING 2 (RDA2)	0.202334	0.429973	-0.158201	0.80442	5.05118	5.09295	5.1964	5.25253	5.0808	5.60015	4.83999	4.96104	5.06731
AT1G11340	G-type lectin S-receptor-like Serine/Threonine-kinase;(source:Araport11)	protein_coding			0.180229	0.679781	0.260471	0.801224	1.83804	1.77662	1.57388	1.90884	1.88104	1.95098	1.89364	2.36664	1.77453
AT1G11350	S-domain-1 13;(source:Araport11)	protein_coding	S-DOMAIN-1 13 (SD1-13)	CALMODULIN-BINDING RECEPTOR-LIKE PROTEIN KINASE (CBRLK1); (RKS2);S-DOMAIN-1 13 (SD1-13)	-0.270226	0.151889	-0.102465	0.815871	5.69759	5.81592	5.66777	5.57696	5.5155	5.2902	5.58225	5.6806	5.62147
AT1G11360	Adenine nucleotide alpha hydrolases-like superfamily protein;(source:Araport11)	protein_coding			0.0706281	0.741036	0.0467975	0.933895	4.36358	4.57114	4.41221	4.46073	4.61986	4.50666	4.52673	4.40862	4.56881
AT1G11380	PLAC8 family protein;(source:Araport11)	protein_coding			0.145785	0.701851	0.0115715	0.99214	2.27941	2.86868	2.7858	2.69125	3.0163	2.74807	2.83501	2.53783	2.6393
AT1G11390	Atypical kinase which functions in plant salt stress tolerance by regulating reactive oxygen species (ROS).	protein_coding	ACTIVITY OF BC1 COMPLEX KINASE 10A (ABC1K10A)	ACTIVITY OF BC1 COMPLEX KINASE 10A (ABC1K10A)	0.181935	0.421604	-0.0122731	0.987306	4.05282	3.77942	3.82085	4.13041	4.03027	4.01355	3.94691	3.7311	3.89467
AT1G11400	The PYM gene encodes a protein capable of interacting with MAGO, and Y14, whose orthologs form part of the exon junction complex in animal cells. In vitro binding assays indicate that PYM can bind to MAGO and Y14 either individually, or when they are together. But, MAGO-Y14-PYM ternary complexes are difficult to detect in vivo in Arabidopsis based on pull-down experiments. However there is some e…	protein_coding	PARTNER OF Y14-MAGO (PYM)	PARTNER OF Y14-MAGO (PYM)	0.0356844	0.909495	0.049122	0.949945	3.18107	3.38378	3.44503	3.44688	3.37262	3.31526	3.52054	3.3495	3.28682
AT1G11410	S-locus lectin protein kinase family protein;(source:Araport11)	protein_coding			-0.325537	0.121869	0.0997233	0.840859	4.89572	5.19898	4.9688	4.78698	4.68487	4.64274	5.1937	5.16096	5.03281
AT1G11420	Member of the plant-specific DUF724 protein family. Arabidopsis has 10 DUF724 proteins.	protein_coding	DOMAIN OF UNKNOWN FUNCTION 724 2 (DUF2)	DOMAIN OF UNKNOWN FUNCTION 724 2 (DUF2);DOMAIN OF UNKNOWN FUNCTION 724 2 (ATDUF2)	0.32785	0.477535	0.266463	0.814458	1.53497	1.55981	1.20084	1.48222	1.99936	1.84485	1.5164	1.753	1.89118
AT1G11430	Encodes a protein involved in RNA editing in chloroplasts. The mRNA is cell-to-cell mobile.	protein_coding	MULTIPLE ORGANELLAR RNA EDITING FACTOR 9 (MORF9)	MULTIPLE ORGANELLAR RNA EDITING FACTOR 9 (MORF9); (ATRIP9); (RIP9)	0.0346538	0.86248	0.109444	0.786506	6.93396	6.98849	7.12458	7.10828	7.02435	7.01753	7.01414	7.25945	7.10365
AT1G11440	hypothetical protein;(source:Araport11)	protein_coding			-0.112526	0.67259	-0.13874	0.824434	3.45306	3.80157	3.78974	3.5833	3.51451	3.6348	3.48709	3.6863	3.50388
AT1G11450	nodulin MtN21-like transporter family protein	protein_coding			0.254099	0.693983	0.205088	0.90743	0.760035	0.696133	0.479553	0.724418	1.07677	0.919955	1.37724	0.332154	0.759264
AT1G11475	Non-catalytic subunit common to nuclear DNA-dependent RNA polymerases II, IV and V; homologous to budding yeast RPB10.	protein_coding	(NRPB10)	(NRPE10); (NRPB10); (NRPD10)	0.21492	0.544675	-0.0488951	0.96468	3.49218	4.11191	3.56931	3.9232	3.90246	4.08523	3.87759	3.42781	3.78588
AT1G11480	eukaryotic translation initiation factor-like protein;(source:Araport11)	protein_coding			-0.0510315	0.801536	-0.0799737	0.862602	5.58898	5.29385	5.40581	5.38496	5.39546	5.34184	5.32257	5.33361	5.37835
AT1G11490	zinc finger (C2H2 type) family protein;(source:Araport11)	protein_coding			-0.631084	0.722878	-1.04115	0.81097	-0.824928	-2.42725	-0.82301	-1.88702	-2.66739	-1.72914	-1.2261	-1.45212	-4.79532
AT1G11500	DUF1218 family member.	protein_coding	DESIGUAL 3 (DEAL3)	DESIGUAL 3 (DEAL3)	-0.145572	0.912677	0.534871	0.831301	-1.03138	-2.06468	-0.82301	-1.88702	-0.901857	-1.72914	-0.678611	-1.16261	-0.707862
AT1G11530	Encodes a monocysteinic thioredoxin, thioredoxin in which the second cysteine of the redox site is replaced by a serine, with low disulfide reductase but efficient disulfide isomerase activity. The mRNA is cell-to-cell mobile.	protein_coding	C-TERMINAL CYSTEINE RESIDUE IS CHANGED TO A SERINE 1 (CXXS1)	C-TERMINAL CYSTEINE RESIDUE IS CHANGED TO A SERINE 1 (CXXS1);C-TERMINAL CYSTEINE RESIDUE IS CHANGED TO A SERINE 1 (ATCXXS1)	-0.146193	0.598819	-0.173916	0.800099	3.63013	3.98214	3.82852	3.8165	3.78876	3.45889	3.74235	3.55288	3.65176
AT1G11545	xyloglucan endotransglucosylase/hydrolase 8;(source:Araport11)	protein_coding	XYLOGLUCAN ENDOTRANSGLUCOSYLASE/HYDROLASE 8 (XTH8)	XYLOGLUCAN ENDOTRANSGLUCOSYLASE/HYDROLASE 8 (XTH8)	-0.113258	0.571371	-0.0500343	0.925339	5.3936	5.57998	5.74279	5.37873	5.55661	5.44352	5.50077	5.47993	5.58514
AT1G11570	NTF2-like protein;(source:Araport11)	protein_coding			-0.279045	0.73354	0.228032	0.912065	-0.0879622	-0.479717	-0.642437	-0.664625	-0.597002	-0.796252	-0.171651	-0.229725	-0.151468
AT1G11580	Pectin methylesterase involved in root growth, plant-pathogen interactions.	protein_coding	PECTIN METHYL ESTERASE INHIBITOR-PECTIN METHYLESTERASE 18 (PMEI-PME18)	PECTIN METHYL ESTERASE INHIBITOR-PECTIN METHYLESTERASE 18 (PMEI-PME18)	0.168044	0.657409	0.200764	0.820837	4.45553	4.54839	4.37601	4.26724	4.59752	5.01966	4.58719	4.68857	4.7302
AT1G11592	other_RNA;(source:Araport11)	other_rna			-0.241749	0.59867	-0.0139628	0.991458	1.77598	2.02278	1.92831	1.88557	1.61059	1.5529	1.54919	2.27277	1.97286
AT1G11600	Plant specific fatty acid epoxygenase.	protein_coding	CYTOCHROME P450, FAMILY 77, SUBFAMILY B, POLYPEPTIDE 1 (CYP77B1)	CYTOCHROME P450, FAMILY 77, SUBFAMILY B, POLYPEPTIDE 1 (CYP77B1)	-0.0692545	0.876102	0.202133	0.820837	3.75602	3.53027	3.27572	3.28735	3.77555	3.31526	3.85154	3.89759	3.42868
AT1G11630	Ribosomal pentatricopeptide repeat protein	protein_coding	PENTATRICOPEPTIDE REPEAT 336 (PPR336L)	PENTATRICOPEPTIDE REPEAT 336 (PPR336L)	-0.163216	0.67259	0.119536	0.903596	2.71939	3.26922	3.03165	2.98198	2.55757	3.04505	2.97433	3.29085	3.22148
AT1G11650	Encodes an RNA binding protein with three RNA recognition motifs. The mRNA is cell-to-cell mobile.	protein_coding	(RBP45B)	(RBP45B); (ATRBP45B)	-0.0946695	0.499632	-0.0664868	0.845264	7.61275	7.64479	7.61966	7.5122	7.54474	7.53658	7.54793	7.60828	7.52237
AT1G11660	Member of the heat shock protein 70 family. Mutants show reduced fertility due to defects in sepal cuticular wax composition.	protein_coding	HEAT SHOCK PROTEIN 70-16 (HSP70-16)	HEAT SHOCK PROTEIN 70-16 (HSP70-16)	-0.160258	0.347919	-0.0454149	0.924214	5.54779	5.55085	5.36945	5.35351	5.26925	5.36889	5.37838	5.50079	5.46324
AT1G11670	MATE efflux family protein;(source:Araport11)	protein_coding			-0.273945	0.349238	-0.172382	0.811679	3.56739	3.84488	3.55087	3.13781	3.60687	3.45168	3.53699	3.63062	3.3391
AT1G11680	putative obtusifoliol 14-alpha demethylase involved in sterol biosynthesis. The mRNA is cell-to-cell mobile.	protein_coding	CYTOCHROME P450 51G1 (CYP51G1)	CYTOCHROME P450 51 (ATCYP51);CYTOCHROME P450 51 (CYP51);CYTOCHROME P450 51G1 (CYP51G1);EMBRYO DEFECTIVE 1738 (EMB1738);CYTOCHROME P450 51A2 (CYP51A2)	-0.154611	0.293441	-0.0646938	0.863206	6.59405	6.56265	6.62049	6.35933	6.46344	6.48871	6.53852	6.50531	6.53727
AT1G11700	senescence regulator (Protein of unknown function, DUF584);(source:Araport11)	protein_coding			0.0742216	0.808399	0.0690754	0.928776	3.61248	3.51023	3.40453	3.61901	3.61431	3.52224	3.7281	3.72225	3.28682
AT1G11710	Pentatricopeptide repeat (PPR) superfamily protein;(source:Araport11)	protein_coding			-0.283873	0.566664	-0.0334594	0.982196	1.86809	1.63576	2.01157	2.01987	1.45362	1.15128	1.75996	1.71781	1.86289
AT1G11720	Encodes a starch synthase that in addition to its role in starch biosynthesis also has a negative regulatory function in the biosynthesis of transient starch. The protein apparently contains a starch-binding domain (SBD).	protein_coding	STARCH SYNTHASE 3 (SS3)	STARCH SYNTHASE 3 (SS3)	-0.238086	0.166857	-0.0512829	0.913833	6.48432	6.33952	6.48503	6.19986	6.28622	6.10548	6.43156	6.43527	6.28349
AT1G11730	Galactosyltransferase family protein;(source:Araport11)	protein_coding			0.422925	0.499941	0.787611	0.489613	0.760035	1.06918	0.99802	1.41879	1.72493	1.04025	1.26329	1.85369	2.17046
AT1G11740	ankyrin repeat family protein;(source:Araport11)	protein_coding			0.247145	0.595227	-0.405367	0.73847	2.345	2.37273	2.01157	2.76961	2.35941	2.38886	2.29263	1.21085	1.94614
AT1G11750	One of several nuclear-encoded ClpPs (caseinolytic protease). Contains a highly conserved catalytic triad of Ser-type proteases (Ser-His-Asp). The name reflects nomenclature described in Adam et. al (2001).	protein_coding	CLP PROTEASE PROTEOLYTIC SUBUNIT 6 (CLPP6)	CLP PROTEASE PROTEOLYTIC SUBUNIT 6 (CLPP6)	-0.0667686	0.706908	-0.00403399	0.993807	6.97425	6.92936	7.09943	6.99732	6.97538	6.82859	6.9419	7.09777	6.95077
AT1G11755	Encodes a cis-prenyltransferase, involved in dolichol biosynthesis. Wilted leaves in mutants due to cell membrane lesions. Mutants have increased drought tolerance, but hypersensitve to dark stress.	protein_coding	LEAF WILTING 1 (LEW1)	LEAF WILTING 1 (LEW1)	-0.0992444	0.753472	0.0638306	0.93719	3.61248	3.30843	3.27572	3.27845	3.41582	3.19081	3.44415	3.6863	3.25452
AT1G11760	Required for expression of CBF-controlled cold-responsive genes. Required for recruitment of the Mediator complex and RNA polymerase II to CBF-controlled cold-responsive genes. MED32 has now been annotated as the MED2 subunit of the Mediator complex. Mediator tail subunit, involved in transcriptional regulation. Mediator Complex Subunit, interacts with MED23, MED5, MED16, and MED23 the Regulation…	protein_coding	MEDIATOR 32 (MED32)	MEDIATOR 2 (MED2);MEDIATOR 32 (MED32)	0.17642	0.709227	0.115195	0.927079	1.37671	1.66021	1.77789	1.68452	1.88104	1.80011	1.5164	2.14614	1.57972
AT1G11780	oxidoreductase, 2OG-Fe(II) oxygenase family protein;(source:Araport11)	protein_coding			0.0298849	0.913149	-0.0874659	0.88312	3.73171	3.83417	3.59653	3.85295	3.75551	3.67871	3.65466	3.61158	3.66
AT1G11790	Encodes a plastid-localized arogenate dehydratase involved in phenylalanine biosynthesis. Not less than six genes encoding ADT were identi&#64257;ed in the Arabidopsis genome: ADT1 [At1g11790]; ADT2 [At3g07630]; ADT3 [At2g27820]; ADT4 [At3g44720]; ADT5 [At5g22630]; and ADT6 [At1g08250].	protein_coding	AROGENATE DEHYDRATASE 1 (ADT1)	ARABIDOPSIS THALIANA AROGENATE DEHYDRATASE 1 (AtADT1);AROGENATE DEHYDRATASE 1 (ADT1)	0.0178543	0.933758	-0.0731902	0.870243	4.97727	4.9011	5.01997	5.05289	4.93994	4.9497	4.92677	4.86379	4.87533
AT1G11800	endonuclease/exonuclease/phosphatase family protein;(source:Araport11)	protein_coding	(TDP2)	(TDP2)	0.054969	0.892786	0.00482989	0.995647	2.97554	2.69021	2.90672	2.56511	3.02749	3.08289	2.98635	2.76166	2.76692
AT1G11820	Plasmodesmata-localized &#946;-1,3-glucanase which regulates leaf trichome length.	protein_coding	(PDBG4)	(PDBG4)	-0.0102045	0.961472	0.0633905	0.881076	5.88748	5.79261	5.77888	5.88484	5.85224	5.69178	5.87355	5.8907	5.88328
AT1G11840	Encodes Ni+ dependent glyoxalase I homolog ATGLX1.	protein_coding	GLYOXALASE I HOMOLOG (GLX1)	GLYOXALASE I HOMOLOG (GLX1);GLYOXALASEI 3 (ATGLYI3)	-0.0802452	0.595227	0.027283	0.949876	7.95752	8.00275	7.91733	7.89088	7.92188	7.82458	8.01872	8.03416	7.90706
AT1G11850	transmembrane protein;(source:Araport11)	protein_coding			0.000765313	0.998253	-0.183183	0.811679	4.5042	4.91387	4.53923	4.62078	4.73349	4.65535	4.78255	4.18853	4.44547
AT1G11860	T-protein is the aminomethyltransferase of the glycine cleavage multienzyme system GCS.	protein_coding	(GLDT)	(GLDT)	-0.129869	0.459586	0.00570802	0.991255	10.2354	10.3299	10.3482	10.3046	10.2175	10.0015	10.3399	10.3515	10.2391
AT1G11870	Seryl-tRNA synthetase targeted to chloroplasts and mitochondria. Its inactivation causes developmental arrest of chloroplasts and mitochondria in Nicotiana benthamiana.	protein_coding	SERYL-TRNA SYNTHETASE (SRS)	(ATSRS);SERYL-TRNA SYNTHETASE (SRS)	-0.00283824	0.990438	-0.00322749	0.994838	5.64864	5.47016	5.61772	5.44191	5.57388	5.69941	5.58225	5.65059	5.48661
AT1G11880	transferases, transferring hexosyl groups;(source:Araport11)	protein_coding			0.258362	0.461432	0.176317	0.84568	2.42805	2.35785	2.38904	2.37769	2.77223	2.78297	2.50809	2.38918	2.7821
AT1G11890	Member of SEC22 Gene Family; regulates cell morphogenesis via affecting cytoskeleton organization and stabilities.	protein_coding	SECRETION 22 (SEC22)	SECRETION 22 (SEC22);SECRETION 22 (ATSEC22); (SEC221)	0.0197814	0.93247	0.0159926	0.975065	4.99099	5.12624	5.12653	4.98609	5.11528	5.20482	5.08609	5.174	5.0423
AT1G11900	Tetratricopeptide repeat (TPR)-like superfamily protein;(source:Araport11)	protein_coding			-0.74825	0.464919	-0.58244	0.811679	0.694446	0.319984	0.0249872	0.825701	-1.08243	-0.940642	-0.839076	0.50724	-0.271762
AT1G11905	B-cell receptor-associated protein 31-like protein;(source:Araport11)	protein_coding			-0.0223718	0.968588	-0.225507	0.855883	2.83042	2.77102	3.24164	2.63654	2.61801	3.41506	2.80817	2.57763	2.70452
AT1G11910	Encodes an aspartic proteinase that forms a heterodimer and is stable over a broad pH range (ph 3-8).	protein_coding			-0.168713	0.315889	-0.160435	0.657415	8.84053	8.77409	8.80185	8.53773	8.57971	8.79327	8.73758	8.59425	8.60355
AT1G11915	wall-associated receptor kinase galacturonan-binding protein;(source:Araport11)	protein_coding			0.956986	0.412931	1.09207	0.668254	-2.40989	-2.06468	-0.337583	-1.15005	-0.901857	-0.0592867	-0.839076	-0.374115	-0.403007
AT1G11930	Putative pyridoxal phosphate-dependent enzyme, YBL036C type;(source:Araport11)	protein_coding			-0.0120802	0.95602	-0.0958309	0.815871	5.58898	5.75763	5.77888	5.65988	5.68045	5.75174	5.71099	5.58863	5.53895
AT1G11940	Core-2/I-branching beta-1,6-N-acetylglucosaminyltransferase family protein;(source:Araport11)	protein_coding			0.184072	0.608627	0.106895	0.917319	2.48735	2.29678	2.01157	2.32676	2.4945	2.53253	2.49131	2.38918	2.2381
AT1G11950	Transcription factor jumonji (jmjC) domain-containing protein;(source:Araport11)	protein_coding	(JMJ26)	(JMJ26)	0.0995804	0.79072	0.272144	0.723689	2.42805	2.2811	2.28133	2.20045	2.44531	2.61233	2.60484	2.57763	2.60556
AT1G11960	Calcium channel that is phosphorylated by BIK1 in the presence of PAMPS and required for stomatal immunity.	protein_coding	REDUCED HYPEROSMOLALITY-INDUCED CA2+ INCREASE 1.3 (OSCA1.3)	REDUCED HYPEROSMOLALITY-INDUCED CA2+ INCREASE 1.3 (OSCA1.3)	0.048341	0.909503	0.167081	0.848107	3.93707	3.78499	3.71718	3.57605	3.70068	4.26881	3.87112	4.06095	4.01525
AT1G11990	O-fucosyltransferase family protein;(source:Araport11)	protein_coding			-0.356359	0.68551	0.0155458	0.994838	-0.339501	0.122948	-0.82301	-0.809015	-0.345464	-0.796252	-0.534221	-0.374115	0.0626566
AT1G12000	Phosphofructokinase family protein;(source:Araport11)	protein_coding			0.0542783	0.844492	-0.0112375	0.989707	6.39811	6.11578	6.12419	6.06653	6.21952	6.50535	6.28352	6.11182	6.19974
AT1G12010	Encodes a protein that appears to have 1-amino-cyclopropane-1-carboxylic acid oxidase activity based on mutant analyses. The mRNA is cell-to-cell mobile.	protein_coding	1-AMINO-CYCLOPROPANE-1-CARBOXYLIC ACID OXIDASE 3 (ACO3)	1-AMINO-CYCLOPROPANE-1-CARBOXYLIC ACID OXIDASE 3 (ACO3)	-0.637188	0.135383	-0.181956	0.858983	2.2107	2.06002	2.28133	1.386	1.92954	1.31922	1.99232	1.88575	2.07504
AT1G12020	hypothetical protein;(source:Araport11)	protein_coding			0.170597	0.582053	0.211133	0.766978	3.06908	3.29287	3.03165	3.3482	3.45776	3.16458	3.32613	3.61158	3.16468
AT1G12050	Encodes a fumarylacetoacetase that converts fumarylacetoacetate to acetoacetate and fumarate and is likely to be involved in tyrosine catabolism.	protein_coding	FUMARYLACETOACETATE HYDROLASE (FAH)	FUMARYLACETOACETATE HYDROLASE (FAH); (ATFAH);SHORT-DAY SENSITIVE CELL DEATHSHORT-DAY SENSITIVE CELL DEATHSHORT-DAY SENSITIVE CELL DEATH 111 (SSCD1)	-0.247506	0.145915	-0.191589	0.552897	5.65728	5.59115	5.54506	5.35986	5.36933	5.32219	5.51537	5.35952	5.33782
AT1G12060	A member of Arabidopsis BAG (Bcl-2-associated athanogene) proteins, plant homologs of mammalian regulators of apoptosis. Plant BAG proteins are multi-functional and remarkably similar to their animal counterparts, as they regulate apoptotic-like processes ranging from pathogen attack, to abiotic stress, to plant development.	protein_coding	BCL-2-ASSOCIATED ATHANOGENE 5 (BAG5)	BCL-2-ASSOCIATED ATHANOGENE 5 (ATBAG5);BCL-2-ASSOCIATED ATHANOGENE 5 (BAG5)	-0.188905	0.604984	0.0888005	0.926016	2.23397	2.29678	2.23588	2.23768	2.12962	1.86671	2.21301	2.36664	2.4808
AT1G12080	Vacuolar calcium-binding protein-like protein;(source:Araport11)	protein_coding			0.0448531	0.939224	0.0190904	0.99111	3.41284	3.86606	3.56012	3.43891	3.82766	3.77433	3.37267	3.44942	4.14425
AT1G12090	extensin-like protein (ELP)	protein_coding	EXTENSIN-LIKE PROTEIN (ELP)	EXTENSIN-LIKE PROTEIN (ELP)	-0.0735931	0.703661	-0.00548558	0.99214	10.3688	10.5119	10.5583	10.5216	10.4816	10.2146	10.497	10.4777	10.4477
AT1G12100	Bifunctional inhibitor/lipid-transfer protein/seed storage 2S albumin superfamily protein;(source:Araport11)	protein_coding			-0.0544004	0.961472	-0.548536	0.811679	0.397465	-0.590748	0.224296	-0.198961	-0.234432	0.0968325	-0.171651	0.0218134	-1.6254
AT1G12110	Encodes NRT1.1 (CHL1), a dual-affinity nitrate transporter. The protein is expressed in guard cells and function in stomatal opening. Mutants have less transpiration and are more tolerant to drought. Expressed in lateral roots. Involved in nitrate signaling which enables the plant root system to detect and exploit nitrate-rich soil patches. Comparing to the wild type, the mutant displays a strong…	protein_coding	NRT1/ PTR FAMILY 6.3 (NPF6.3)	NITRATE TRANSPORTER 1.1 (NRT1.1); (CHL1-1);NITRATE TRANSPORTER 1 (NRT1); (B-1);ARABIDOPSIS THALIANA NITRATE TRANSPORTER 1 (ATNRT1);CHLORINA 1 (CHL1);NRT1/ PTR FAMILY 6.3 (NPF6.3); (ATNPF6.3)	-0.118759	0.580639	-0.0732588	0.890279	6.50599	6.60657	6.82421	6.57196	6.61384	6.39498	6.7339	6.49625	6.48138
AT1G12120	hypothetical protein (DUF863);(source:Araport11)	protein_coding			-0.0682275	0.784027	0.0076457	0.991255	5.46417	5.50602	5.69951	5.63567	5.59282	5.23874	5.49658	5.60075	5.59377
AT1G12140	Encodes a glucosinolate S-oxygenase that catalyzes the conversion of methylthioalkyl glucosinolates to methylsulfinylalkyl glucosinolates. It is a suppressor of the bp mutant phenotype.	protein_coding	FLAVIN-MONOOXYGENASE GLUCOSINOLATE S-OXYGENASE 5 (FMO GS-OX5)	FLAVIN-MONOOXYGENASE GLUCOSINOLATE S-OXYGENASE 5 (FMO GS-OX5)	0.156617	0.453169	0.113017	0.820837	5.75099	5.41375	5.58864	5.64955	5.68045	5.87415	5.70373	5.57394	5.79433
AT1G12160	Encodes a flavin-containing monooxygenases involved in biosynthesis of aliphatic glucosinolates.	protein_coding	(FMOGS-OX7)	(FMOGS-OX7)	0.283811	0.77563	0.231332	0.927079	0.477635	0.319984	-1.27047	0.30061	0.502533	-0.234373	-0.171651	0.235938	0.333959
AT1G12200	Putative flavin monooxygenase.	protein_coding	FLAVIN MONOOXYGENASE (FMO)	FLAVIN MONOOXYGENASE (FMO)	0.480786	0.226872	0.397803	0.657415	1.86809	1.70791	2.14046	2.37769	2.2868	2.41876	2.31187	2.55787	1.99909
AT1G12220	Resistance gene, mediates resistance against the bacterial pathogen Pseudomonas syringae. Contains a putative nucleotide binding site composed of kinase-1a (or P-loop), kinase-2a, and putative kinase-3a domains, 13 imperfect leucine-rich repeats, a potential leucine zipper, and two uncharacterized motifs that are well conserved in products of previously isolated R genes. Confers resistance to Pse…	protein_coding	RESISTANT TO P. SYRINGAE 5 (RPS5)	RESISTANT TO P. SYRINGAE 5 (RPS5)	-0.233753	0.317922	-0.169289	0.753014	3.77201	3.54347	3.79758	3.45481	3.41582	3.49442	3.53699	3.47071	3.54897
AT1G12230	Aldolase superfamily protein;(source:Araport11)	protein_coding	(GSM2-LIKE)	(GSM2-LIKE)	-0.145164	0.38289	-0.0188524	0.969195	6.32685	6.21712	6.289	6.20574	6.1737	6.01661	6.35133	6.21795	6.20115
AT1G12240	Encodes a vacuolar invertase betaFruct4. betaFruct4 is transported from the endoplasmic reticulum through the intermediate compartments as a membrane protein. The N-terminal cytoplasmic domain contains multiple sequence motifs that are involved at various stages in the trafficking of betaFruct4 from the ER to the central vacuole. The mRNA is cell-to-cell mobile.	protein_coding	(ATBETAFRUCT4)	(ATBETAFRUCT4);VACUOLAR INVERTASE (VAC-INV);FRUCTOSIDASE 4 (FRUCT4);VACUOLAR INVERTASE 2 (VIN2);VACUOLAR INVERTASE 2 (VI2); (ATVI2); (ATFRUCT4)	-0.138938	0.358564	0.0572634	0.88291	7.34867	7.44157	7.51	7.2299	7.27542	7.37772	7.46282	7.53119	7.47876
AT1G12244	Polynucleotidyl transferase, ribonuclease H-like superfamily protein;(source:Araport11)	protein_coding			-0.170949	0.535275	-0.117246	0.872443	3.41284	3.53027	3.71718	3.57605	3.40729	3.17337	3.37267	3.47071	3.46677
AT1G12250	Pentapeptide repeat protein involved in thylakoid biogenesis.	protein_coding	(TL20.3)	(TL20.3)	0.00856729	0.971599	-0.215583	0.597025	5.53145	5.59749	5.58185	5.60395	5.58716	5.54868	5.56431	5.31607	5.17766
AT1G12260	Encodes a NAC-domain transcription factor that is expressed in developing xylem. Over expression of this protein causes ectopic secondary cell wall growth. Complements some of the cell wall defects seen in SND1/NST1 double mutants.	protein_coding	NAC 007 (NAC007)	NAC 007 (NAC007);NAC 007 (ANAC007);EMBRYO DEFECTIVE 2749 (EMB2749);VASCULAR RELATED NAC-DOMAIN PROTEIN 4 (VND4)	-0.198746	0.772632	-0.0465035	0.980585	1.04954	0.95522	0.824689	0.0723409	0.98796	1.15128	0.801382	0.804222	1.08732
AT1G12270	Encodes one of the 36 carboxylate clamp (CC)-tetratricopeptide repeat (TPR) proteins (Prasad 2010, Pubmed ID: 20856808) with potential to interact with Hsp90/Hsp70 as co-chaperones.	protein_coding	HOP1 (Hop1)	HOP1 (Hop1)	-0.0292175	0.88462	0.0945161	0.811679	5.83899	5.77592	5.85224	5.68537	5.7714	5.91668	5.87031	5.92774	5.95035
AT1G12280	Encodes a NB-LRR protein SUMM2 involved in defense response to bacterium.SUMM2 is downstream of MPK4 as mutants in summ2 suppress a number of mpk4 phenotypes.	protein_coding	SUPPRESSOR OF MKK1 MKK2 2 (SUMM2)	SUPPRESSOR OF MKK1 MKK2 2 (SUMM2)	0.0904101	0.695655	0.0282722	0.966317	3.86437	3.81796	3.82852	4.04897	3.89026	3.8421	3.97734	3.7831	3.8157
AT1G12290	NLR protein localized to plasma membrane. Overexpression triggers cell death. Has myristolation site at Gly2 which is required for membrane localization.	protein_coding	(L5)	(L5)	0.75883	0.109477	0.432191	0.693099	1.92639	1.4519	1.64514	2.42687	2.0441	2.7123	2.21301	1.8209	2.17046
AT1G12300	RFL2 is a pentatricopeptide repeat protein involved in mitochondrial RNA processing.	protein_coding	RESTORER-OF-FERTILITY-LIKE 2 (RFL2)	RESTORER-OF-FERTILITY-LIKE 2 (RFL2)	0.119983	0.796188	-0.246163	0.820837	2.5628	1.90495	1.89946	2.16223	2.3416	2.16016	2.06215	1.78735	1.68041
AT1G12320	ankyrin repeat/KH domain protein (DUF1442);(source:Araport11)	protein_coding			0.44289	0.219661	0.373822	0.639334	2.65189	2.29678	2.48927	3.0568	3.08214	2.59933	2.7388	2.82917	2.93939
AT1G12330	cyclin-dependent kinase-like protein;(source:Araport11)	protein_coding			-0.0130589	0.96243	0.137766	0.789327	4.57879	4.49502	4.67737	4.65902	4.66353	4.38318	4.72631	4.80632	4.62042
AT1G12350	At1g12350 encodes phosphopantothenoylcysteine synthetase (phosphopantothenoylcysteine ligase). Its molecular function was shown to add cysteine forming (R)-4?-phospho-N-pantothenoylcysteine (PPC)	protein_coding	4-PHOSPHO-PANTO-THENOYLCYSTEINE SYNTHETASE (COAB)	4-PHOSPHO-PANTO-THENOYLCYSTEINE SYNTHETASE (ATCOAB);4-PHOSPHO-PANTO-THENOYLCYSTEINE SYNTHETASE (COAB)	-0.0650915	0.805197	0.0394845	0.955585	3.70697	3.99662	3.91756	3.93458	3.74877	3.77433	3.8581	3.92099	3.99584
AT1G12360	encodes a Sec1 protein and expressed throughout the plant. physically interacts with Syntaxin1 and is required for cytokinesis.	protein_coding	KEULE (KEU)	(SEC11);KEULE (KEU)	0.0906571	0.634449	0.0349267	0.949876	5.51492	5.54265	5.44128	5.51765	5.47727	5.77505	5.54818	5.53151	5.52773
AT1G12370	encodes an amino acid sequence with significant homology to the recently characterized type II photolyases. The uvr2-1 mutant is unable to remove CPDs in vivo, and plant extracts lack detectable photolyase activity , is sensitive to UV-B and is an allele	protein_coding	PHOTOLYASE 1 (PHR1)	PHOTOLYASE 1 (PHR1);UV RESISTANCE 2 (UVR2)	0.259628	0.519645	0.113975	0.921257	1.67757	1.90495	1.53689	1.95429	2.02191	1.99134	1.64332	2.06446	1.86289
AT1G12380	hypothetical protein;(source:Araport11)	protein_coding			0.0330848	0.928653	0.319957	0.587637	3.60357	3.44135	3.35225	3.5833	3.70765	3.22506	3.66965	3.84148	3.85213
AT1G12390	ER cargo receptor	protein_coding	(CNIH4)	(CNIH4)	0.0614718	0.879488	0.170103	0.841527	2.5628	3.01806	2.87743	2.89143	3.12442	2.7123	2.9622	3.19174	2.89816
AT1G12400	Nucleotide excision repair, TFIIH, subunit TTDA;(source:Araport11)	protein_coding			-0.0666514	0.895225	0.172756	0.874397	1.89754	1.86343	1.45992	1.78855	1.83086	1.46964	1.94383	1.88575	1.94614
AT1G12410	Encodes a ClpP-related sequence. Though similar to ClpP proteins, this does not contains the highly conserved catalytic triad of Ser-type proteases (Ser-His-Asp). The name reflects nomenclature described in Adam et. al (2001).	protein_coding	CLP PROTEASE PROTEOLYTIC SUBUNIT 2 (CLP2)	EMBRYO DEFECTIVE 3146 (EMB3146);CLP PROTEASE PROTEOLYTIC SUBUNIT 2 (CLP2); (CLPR2);NUCLEAR-ENCODED CLP PROTEASE P2 (NCLPP2)	-0.0675477	0.677606	-0.1148	0.747313	7.22999	7.30091	7.35988	7.28929	7.22287	7.17639	7.26606	7.10204	7.17658
AT1G12420	ACT domain repeat 8;(source:Araport11)	protein_coding	ACT DOMAIN REPEAT 8 (ACR8)	ACT DOMAIN REPEAT 8 (ACR8)	0.422957	0.251706	0.252119	0.784888	2.65189	2.24921	2.40965	2.81957	2.66173	3.016	2.45717	2.57763	2.97946
AT1G12430	Encodes the kinesin-like protein PAK has an Armadillo motif tail and is involved in guard cell development in Arabidopsis (from Genbank record AF159052).However, no defect in stomatal complexes has been observed in loss of function mutations. It accumulates at the preprophase band (PPB) in a cell-cycle and microtubule-dependent manner and is most highly expressed in cells where the placement of t…	protein_coding	ARMADILLO REPEAT KINESIN 3 (ARK3)	ARABIDOPSIS THALIANA KINESIN UNGROUPED CLADE, GENE A (AtKINUa);ARMADILLO REPEAT KINESIN 3 (ARK3)	0.0504931	0.808425	0.285287	0.372789	4.78191	4.74411	4.73158	4.67607	4.81964	4.90815	5.04644	5.09735	4.9712
AT1G12440	A20/AN1-like zinc finger family protein;(source:Araport11)	protein_coding			-0.0846094	0.63348	-0.102819	0.80442	5.753	5.82136	5.81988	5.72031	5.82846	5.59688	5.7765	5.65059	5.65692
AT1G12450	SNARE associated Golgi protein family;(source:Araport11)	protein_coding			-0.310017	0.325146	-0.241967	0.747313	3.01637	3.36159	2.89215	2.86787	2.77223	2.78297	3.05645	2.77884	2.76692
AT1G12460	Leucine-rich repeat protein kinase family protein;(source:Araport11)	protein_coding			-0.299267	0.124255	-0.131788	0.760576	4.8884	4.92653	4.87187	4.68284	4.61245	4.50317	4.89524	4.67028	4.7184
AT1G12470	zinc ion binding protein;(source:Araport11)	protein_coding	VACUOLAR PROTEIN SORTING 18 (VPS18)	VACUOLAR PROTEIN SORTING 18 (VPS18)	-0.0992788	0.564903	0.0127444	0.979508	5.5822	5.49756	5.58185	5.40351	5.37372	5.57713	5.57231	5.58375	5.53895
AT1G12480	Encodes a membrane protein with 10 predicted transmembrane helices. SLAC1 is a multispanning membrane protein expressed predominantly in guard cells that plays a role in regulating cellular ion homeostasis and S-type anion currents. SLAC1 is important for normal stomatal closure in response to a variety of signals including elevated CO2, ozone, ABA, darkness, and humidity. SLAC1:GFP localizes to …	protein_coding	OZONE-SENSITIVE 1 (OZS1)	OZONE-SENSITIVE 1 (OZS1);SLOW ANION CHANNEL-ASSOCIATED 1 (SLAC1);RADICAL-INDUCED CELL DEATH 3 (RCD3);CARBON DIOXIDE INSENSITIVE 3 (CDI3)	0.0552921	0.92614	-0.249067	0.845264	1.74392	1.63576	1.33619	1.68452	1.42007	1.77721	1.37724	1.71781	0.932596
AT1G12500	Nucleotide-sugar transporter family protein;(source:Araport11)	protein_coding			-0.0271474	0.890603	0.0796474	0.845413	5.81025	5.65794	5.65488	5.69041	5.72921	5.61959	5.83085	5.80736	5.71939
AT1G12520	Copper-zinc superoxide dismutase copper chaperone (delivers copper to the Cu-Zn superoxide dismutase). Localized to the chloroplast. Expressed in roots and shoots. Up-regulated in response to copper and senescence. The AtACC activates all three CuZnSOD activities located in three different subcellular compartments. Contains three domains, central, ATX-1 like and C-terminal. ATX-1 like domain esse…	protein_coding	COPPER CHAPERONE FOR SOD1 (CCS)	COPPER CHAPERONE FOR SOD1 (ATCCS);COPPER CHAPERONE FOR SOD1 (CCS);HEAVY METAL ASSOCIATED PROTEIN 3 (ATHMP03)	-0.000584156	0.997747	0.168837	0.609431	5.65512	5.61167	5.59541	5.66501	5.6373	5.55878	5.7272	5.83431	5.80923
AT1G12530	Identified in a screen for suppressors of snc1. Regulator of SNC1 and RPP4 mediated immunity. Interacts with methyltransferase ATXR7.	protein_coding	MODIFIER OF SNC1 9 (MOS9)	MODIFIER OF SNC1 9 (MOS9)	0.180292	0.620561	0.173143	0.848107	2.752	3.22072	2.70473	3.13781	3.33711	2.87213	2.9622	3.17886	3.17622
AT1G12550	Encodes a hydroxypyruvate reductase that reduces HP to glycerate and shows even more activity with glyoxylate, a more upstream intermediate of the photorespiratory cycle. It is likely targeted to the chloroplast where it could provide a compensatory bypass for the reduction of HP and glyoxylate within this compartment. Together with HPPR2 and TAT1 involved in the biosynthesis of pHPL from tyrosin…	protein_coding	HYDROXYPYRUVATE REDUCTASE 3 (HPR3)	HYDROXYPHENYLPYRUVATE REDUCTASE 3 (HPPR3);HYDROXYPYRUVATE REDUCTASE 3 (HPR3)	0.01902	0.96779	-0.000461567	0.999747	2.54431	2.5663	2.93544	2.48995	2.4945	3.04505	2.82165	2.65408	2.51756
AT1G12570	Ortholog of maize IPE1 gene which is involved in pollen exine development.	protein_coding			-0.151874	0.634193	0.0370475	0.967825	3.40261	3.19585	3.30902	2.81957	3.225	3.36218	3.31664	3.43865	3.24359
AT1G12580	phosphoenolpyruvate carboxylase-related kinase 1;(source:Araport11)	protein_coding	PHOSPHOENOLPYRUVATE CARBOXYLASE-RELATED KINASE 1 (PEPKR1)	PHOSPHOENOLPYRUVATE CARBOXYLASE-RELATED KINASE 1 (PEPKR1)	-0.0418828	0.854037	-0.0182486	0.974226	4.91384	4.88044	4.81506	4.83028	4.7904	4.86264	4.6603	4.94591	4.96456
AT1G12600	UDP-N-acetylglucosamine (UAA) transporter family;(source:Araport11)	protein_coding			-0.306929	0.803536	-0.955875	0.73847	-0.483891	-1.14714	-0.642437	-1.88702	-0.901857	-0.544714	-1.01965	-3.03708	-1.33589
AT1G12620	Required to generate the nad3-rps12 -141 5&#8242; end in ecotype Van-0, whereas the RPF8 allele in Col has no function in the generation of any 5&#8242; terminus of this transcript.	protein_coding	RNA PROCESSING FACTOR 8 (RPF8)	RNA PROCESSING FACTOR 8 (RPF8)	0.0528142	0.877576	0.177309	0.801224	2.73579	2.80431	2.52749	2.78226	2.77223	2.7123	2.87436	2.89366	2.87001
AT1G12640	Encodes a lysophosphatidylcholine acyltransferase (LPCAT). Participates in the Lands cycle in developing seeds.	protein_coding	LYSOPHOSPHOLIPID ACYLTRANSFERASE 1 (LPLAT1)	LYSOPHOSPHOLIPID ACYLTRANSFERASE 1 (LPLAT1);LYSOPHOSPHATIDYLCHOLINE ACYLTRANSFERASE 1 (LPCAT1); (ATLPLAT1)	-0.0497209	0.805861	-0.0680258	0.88312	4.8475	4.93156	4.9301	4.75524	4.84515	4.95991	4.8695	4.86781	4.77263
AT1G12650	rRNA biogenesis RRP36-like protein;(source:Araport11)	protein_coding			0.171599	0.408611	0.175438	0.71952	3.90843	3.97241	3.89581	4.13041	4.0135	4.1535	4.1846	3.98898	4.12652
AT1G12680	phosphoenolpyruvate carboxylase-related kinase 2;(source:Araport11)	protein_coding	PHOSPHOENOLPYRUVATE CARBOXYLASE-RELATED KINASE 2 (PEPKR2)	PHOSPHOENOLPYRUVATE CARBOXYLASE-RELATED KINASE 2 (PEPKR2)	-0.21199	0.349238	-0.0880604	0.881976	4.12927	4.02042	4.233	4.02254	3.91456	3.79157	3.89044	4.12279	4.09646
AT1G12700	Encodes RNA PROCESSING FACTOR 1 (RPF1), a pentatricopeptide repeat (PPR) protein of the P-class containing canonical PPR-repeats. RPF1 is required for the 5?-end processing of the nad4 mRNA in mitochondria. Ler and other accessions impaired in processing of the nad4 mRNA 5&#8242;-end, contain a single nucleotide polymorphism (SNP) 807 nucleotides downstream of the predicted translation start codo…	protein_coding			-0.108645	0.754802	-0.0228144	0.982196	2.36621	2.5533	2.45001	2.25594	2.26807	2.53253	2.50809	2.43324	2.38458
AT1G12710	This gene is predicted to encode a protein with a PP2 domain. This domain in present in lectins found in squash and cucumber, suggesting that this protein could potentially have carbohydrate binding capabilities.	protein_coding			-0.104381	0.673534	-0.231397	0.665802	3.90843	3.8921	3.82085	3.95149	3.75551	3.61556	3.60874	3.56283	3.75542
AT1G12730	GPI transamidase subunit PIG-U;(source:Araport11)	protein_coding			0.238936	0.462211	0.165878	0.842351	2.6345	2.82609	3.2301	3.24227	3.10344	3.04505	2.9622	2.97041	3.23258
AT1G12750	RHOMBOID-like protein 6;(source:Araport11)	protein_coding	RHOMBOID-LIKE PROTEIN 6 (RBL6)	RHOMBOID-LIKE PROTEIN 6 (RBL6);RHOMBOID-LIKE PROTEIN 6 (ATRBL6)	-0.204932	0.598074	-0.110626	0.917573	4.55127	4.60932	4.43752	4.71949	4.35719	3.94329	4.29987	4.41962	4.56881
AT1G12760	Zinc finger, C3HC4 type (RING finger) family protein;(source:Araport11)	protein_coding			0.0332657	0.870088	-0.103262	0.80934	5.0012	5.10636	4.91936	5.02919	5.00645	5.1026	4.92052	4.89563	4.91376
AT1G12770	Encodes a DEAD-box RNA helicase that localizes to mitochondria and is essential for regulating cell-to-cell transport via plasmodesmata. The mRNA is cell-to-cell mobile.	protein_coding	EMBRYO DEFECTIVE 1586 (EMB1586)	EMBRYO DEFECTIVE 1586 (EMB1586);INCREASED SIZE EXCLUSION LIMIT 1 (ISE1)	-0.276637	0.0940034	-0.186315	0.546266	6.052	5.93219	6.06533	5.66501	5.7945	5.75468	5.82918	5.8547	5.8018
AT1G12775	Pentatricopeptide repeat (PPR) superfamily protein;(source:Araport11)	protein_coding			-0.277603	0.469098	-0.361391	0.689451	2.50659	2.18325	2.48927	2.12297	2.3416	1.84485	2.08469	1.78735	2.12354
AT1G12780	Encodes a UDP-glucose epimerase that catalyzes the interconversion of the sugar nucleotides UDP-glucose UDP-galactose via a UDP-4-keto-hexose intermediate. Responsive to stress.	protein_coding	UDP-D-GLUCOSE/UDP-D-GALACTOSE 4-EPIMERASE 1 (UGE1)	A. THALIANA UDP-GLC 4-EPIMERASE 1 (ATUGE1);UDP-D-GLUCOSE/UDP-D-GALACTOSE 4-EPIMERASE 1 (UGE1)	-0.01173	0.959612	-0.0752236	0.873188	5.35166	5.29385	5.27993	5.19454	5.38463	5.31028	5.17544	5.15768	5.36329
AT1G12790	DNA ligase-like protein;(source:Araport11)	protein_coding			0.0557451	0.916839	-0.0176005	0.99121	2.0626	1.82068	1.64514	1.71124	2.3053	1.70625	1.84165	1.85369	1.77453
AT1G12800	SDP is a chloroplast localized RNA binding protein that is required for plastid rRNA processing. Plants harboring a mutation in SDP have numerous defects including reduced chlorophyll content, poor growth, yellow leaves and abnormal chloroplasts.	protein_coding	S1 DOMAIN-CONTAINING RBP (SDP)	S1 DOMAIN-CONTAINING RBP (SDP)	-0.25023	0.14251	-0.101459	0.801224	8.89263	8.80303	8.87939	8.72984	8.63627	8.45833	8.78093	8.79989	8.69013
AT1G12805	nucleotide binding protein;(source:Araport11)	protein_coding			0.556881	0.843308	2.21165	0.650889	-1.92446	-2.42725	-4.7299	-5.05694	-0.741392	-1.48813	-0.534221	-0.921603	-0.888434
AT1G12810	proline-rich family protein;(source:Araport11)	protein_coding			-0.0547893	0.840614	0.1178	0.841527	3.58559	3.62648	3.80538	3.52426	3.60687	3.70321	3.70646	3.91323	3.75542
AT1G12820	Auxin receptor involved in primary and lateral root growth inhibition in response to nitrate. Target of miR393. Induced by nitrate in primary roots.	protein_coding	AUXIN SIGNALING F-BOX 3 (AFB3)	AUXIN SIGNALING F-BOX 3 (AFB3)	-0.0887028	0.680086	0.114291	0.814067	4.69654	4.73262	4.73567	4.72278	4.67779	4.50666	4.7547	5.01639	4.7535
AT1G12840	Encodes subunit C of the vacuolar H(+)-ATPase (V-ATPase). Bound and phosphorylated by AtWNK8. The mRNA is cell-to-cell mobile.	protein_coding	DE-ETIOLATED 3 (DET3)	DE-ETIOLATED 3 (DET3);ARABIDOPSIS THALIANA VACUOLAR ATP SYNTHASE SUBUNIT C (ATVHA-C)	-0.154607	0.290636	-0.11744	0.71952	7.4822	7.42517	7.52365	7.30253	7.31646	7.34695	7.42191	7.28447	7.3699
AT1G12845	transmembrane protein;(source:Araport11)	protein_coding			-0.0559347	0.875633	-0.239303	0.74598	2.94766	3.10969	2.94958	2.9146	3.0496	2.91472	3.03346	2.72669	2.53559
AT1G12850	Phosphoglycerate mutase family protein;(source:Araport11)	protein_coding			-0.0413917	0.82878	-0.0715673	0.871926	5.61137	5.57516	5.60661	5.6633	5.57197	5.4344	5.55223	5.55911	5.4656
AT1G12860	Encodes ICE2 (Inducer of CBF Expression 2), a transcription factor of the bHLH family that participates in the response to deep freezing through the cold acclimation-dependent pathway. Overexpression of ICE2 results in increased tolerance to deep freezing stress after cold acclimation.	protein_coding	SCREAM 2 (SCRM2)	SCREAM 2 (SCRM2);INDUCER OF CBF EXPRESSION 2 (ICE2)	-0.0518747	0.774788	0.0592995	0.887343	5.47153	5.43339	5.51446	5.47151	5.47523	5.31625	5.5603	5.53404	5.49815
AT1G12880	nudix hydrolase homolog 12;(source:Araport11)	protein_coding	NUDIX HYDROLASE HOMOLOG 12 (NUDT12)	NUDIX HYDROLASE HOMOLOG 12 (atnudt12);NUDIX HYDROLASE HOMOLOG 12 (NUDT12)	0.219325	0.490773	-0.0710845	0.93997	3.40261	3.07373	3.17097	3.51671	3.63639	3.13786	2.99827	3.13951	3.26537
AT1G12900	glyceraldehyde 3-phosphate dehydrogenase A subunit 2;(source:Araport11)	protein_coding			-0.217498	0.335199	-0.147802	0.779609	11.4323	11.4214	11.5159	11.3759	11.3204	11.0206	11.5144	11.1897	11.2228
AT1G12910	Encodes LIGHT-REGULATED WD1 (LWD1), a clock proteins regulating circadian period length and photoperiodic flowering.	protein_coding	ANTHOCYANIN11 (ATAN11)	ANTHOCYANIN11 (ATAN11);LIGHT-REGULATED WD 1 (LWD1)	-0.106781	0.642488	-0.0903043	0.877626	4.2822	4.25122	4.33349	4.22615	4.0247	4.277	4.28535	4.28184	4.02166
AT1G12920	Encodes a eukaryotic release factor one homolog.	protein_coding	EUKARYOTIC RELEASE FACTOR 1-2 (ERF1-2)	EUKARYOTIC RELEASE FACTOR 1-2 (ERF1-2)	-0.0154555	0.939446	-0.0228181	0.963002	6.37605	6.23045	6.35823	6.2348	6.31503	6.36266	6.36751	6.24446	6.27681
AT1G12930	Ran effector.	protein_coding	(TNPO3)	(TNPO3)	-0.017089	0.940737	0.0183575	0.97228	4.89206	4.69761	4.70681	4.7488	4.71631	4.76708	4.79968	4.73771	4.799
AT1G12950	root hair specific 2;(source:Araport11)	protein_coding	ROOT HAIR SPECIFIC 2 (RHS2)	ROOT HAIR SPECIFIC 3 (RHS3);RELA/SPOT HOMOLOG 2 (RSH2);ROOT HAIR SPECIFIC 2 (RHS2); (ATDTX31);ROOT HAIR SPECIFIC 2 (RSH2)	0.958784	0.368714	-0.145264	0.968958	-1.56189	-2.06468	-1.92255	-0.809015	-0.597002	-1.28168	-1.75661	-3.03708	-1.33589
AT1G12970	Encodes PIRL3, a member of the Plant Intracellular Ras-group-related LRRs (Leucine rich repeat proteins). PIRLs are a distinct, plant-specific class of intracellular LRRs that likely mediate protein interactions, possibly in the context of signal transduction.	protein_coding	PLANT INTRACELLULAR RAS GROUP-RELATED LRR 3 (PIRL3)	PLANT INTRACELLULAR RAS GROUP-RELATED LRR 3 (PIRL3)	0.115013	0.69667	-0.141239	0.850279	3.04297	2.96997	2.86256	2.9146	3.08214	3.21657	2.84825	2.90934	2.70452
AT1G12990	beta-1,4-N-acetylglucosaminyltransferase family protein;(source:Araport11)	protein_coding			0.167734	0.447235	-0.129242	0.811679	4.88105	4.77522	5.07906	5.09661	4.97791	5.13898	4.85973	4.55538	4.89293
AT1G13000	transmembrane protein, putative (DUF707);(source:Araport11)	protein_coding			0.0587383	0.809533	0.00586256	0.993474	4.25402	4.43605	4.21554	4.43691	4.2128	4.45348	4.24589	4.28785	4.42142
AT1G13020	Encodes eIF4B2, eukaryotic initiation factor 4B2.	protein_coding	EUKARYOTIC INITIATION FACTOR 4B2 (EIF4B2)	EUKARYOTIC INITIATION FACTOR 4B2 (EIF4B2)	0.109075	0.529392	-0.0318878	0.950706	5.47642	5.26225	5.40324	5.44589	5.46498	5.5436	5.38521	5.34806	5.29875
AT1G13030	Encodes a plant coilin, a protein that in other organisms is a major structural scaffolding protein necessary for Cajal body formation, composition and activity. It has been shown to bind both U1 and U1 snRNAs in vitro.	protein_coding	COILIN (COILIN)	COILIN (COILIN); (ATCOILIN)	0.0549578	0.852892	0.0809985	0.912976	3.53028	3.36159	3.56012	3.47833	3.68664	3.42982	3.63188	3.63062	3.39943
AT1G13040	Pentatricopeptide repeat (PPR-like) superfamily protein;(source:Araport11)	protein_coding			0.227872	0.5955	0.392799	0.66871	1.37671	1.77662	1.98435	1.93174	1.8051	2.08755	2.23333	2.00731	2.07504
AT1G13050	proline-rich receptor-like kinase;(source:Araport11)	protein_coding			0.277404	0.534226	0.16802	0.886361	1.41793	1.66021	1.33619	1.73747	1.9055	1.68179	1.37724	1.71781	1.91892
AT1G13060	Encodes 20S proteasome beta subunit PBE1 (PBE1).	protein_coding	20S PROTEASOME BETA SUBUNIT E1 (PBE1)	20S PROTEASOME BETA SUBUNIT E1 (PBE1)	0.0864531	0.706161	-0.0758863	0.892395	6.22019	6.29434	6.34758	6.2151	6.26984	6.63281	6.30888	6.18612	6.13763
AT1G13080	cytochrome P450 monooxygenase	protein_coding	CYTOCHROME P450, FAMILY 71, SUBFAMILY B, POLYPEPTIDE 2 (CYP71B2)	CYTOCHROME P450, FAMILY 71, SUBFAMILY B, POLYPEPTIDE 2 (CYP71B2)	-0.0489561	0.82609	0.103407	0.826339	5.5291	5.67003	5.65919	5.61106	5.62998	5.47765	5.62901	5.92774	5.62569
AT1G13090	putative cytochrome P450	protein_coding			-0.0686518	0.707451	-0.111631	0.786506	5.56395	5.664	5.82948	5.63043	5.60594	5.61314	5.61939	5.59106	5.5096
AT1G13100	putative cytochrome P450	protein_coding	CYTOCHROME P450, FAMILY 71, SUBFAMILY B, POLYPEPTIDE 29 (CYP71B29)	CYTOCHROME P450, FAMILY 71, SUBFAMILY B, POLYPEPTIDE 29 (CYP71B29)	-0.329983	0.231196	-0.106938	0.881076	3.3071	3.64498	3.45498	3.22383	3.14511	3.10145	3.50391	3.42781	3.19903
AT1G13110	member of CYP71B The mRNA is cell-to-cell mobile.	protein_coding	CYTOCHROME P450, FAMILY 71 SUBFAMILY B, POLYPEPTIDE 7 (CYP71B7)	CYTOCHROME P450, FAMILY 71 SUBFAMILY B, POLYPEPTIDE 7 (CYP71B7)	-0.155567	0.319964	-0.0859002	0.816381	6.86949	7.05513	6.94473	6.76124	6.87835	6.76744	6.91463	6.84811	6.85168
AT1G13120	nucleoporin GLE1-like protein;(source:Araport11)	protein_coding	(GLE1)	EMBRYO DEFECTIVE 1745 (emb1745); (GLE1);A. THALIANA HOMOLOG OF YEAST GLE1 (ATGLE1)	-0.00145574	0.994982	-0.044874	0.934809	4.38453	4.31036	4.33349	4.39633	4.31218	4.30928	4.41108	4.16912	4.28948
AT1G13130	Cellulase (glycosyl hydrolase family 5) protein;(source:Araport11)	protein_coding			-1.32951	0.564825	-0.0392685	0.994838	-0.0879622	-1.53416	-0.481973	-5.05694	-0.345464	-0.940642	-0.839076	-0.715152	-0.888434
AT1G13140	member of CYP86C	protein_coding	CYTOCHROME P450, FAMILY 86, SUBFAMILY C, POLYPEPTIDE 3 (CYP86C3)	CYTOCHROME P450, FAMILY 86, SUBFAMILY C, POLYPEPTIDE 3 (CYP86C3)	0.244143	0.75438	0.365634	0.839044	-0.483891	-0.376623	-0.481973	-0.012548	-0.345464	-0.234373	-0.282683	0.132845	-0.0404369
AT1G13150	member of CYP86C	protein_coding	CYTOCHROME P450, FAMILY 86, SUBFAMILY C, POLYPEPTIDE 4 (CYP86C4)	CYTOCHROME P450, FAMILY 86, SUBFAMILY C, POLYPEPTIDE 4 (CYP86C4)	0.098749	0.900368	0.363631	0.813127	0.760035	1.36531	0.627652	1.41879	1.2395	0.59279	1.13955	1.10588	1.74383
AT1G13160	ARM repeat superfamily protein;(source:Araport11)	protein_coding			-0.00928783	0.972169	0.149202	0.759584	5.22092	4.92905	5.12341	5.10167	4.89179	5.22188	5.1649	5.27429	5.26402
AT1G13170	OSBP(oxysterol binding protein)-related protein 1D;(source:Araport11)	protein_coding	OSBP(OXYSTEROL BINDING PROTEIN)-RELATED PROTEIN 1D (ORP1D)	OSBP(OXYSTEROL BINDING PROTEIN)-RELATED PROTEIN 1D (ORP1D)	-0.233933	0.217416	-0.14124	0.74718	5.38062	5.34565	5.11088	4.95847	5.1179	5.06764	5.17544	5.13117	5.11307
AT1G13180	Mutant has defect in trichome cell expansion and actin organization resulting in a distorted trichome phenotype.	protein_coding	DISTORTED TRICHOMES 1 (DIS1)	DISTORTED TRICHOMES 1 (DIS1);ACTIN-RELATED PROTEIN 3 (ARP3);ARABIDOPSIS THALIANA ACTIN-RELATED PROTEIN 3 (ATARP3)	0.055056	0.847396	-0.133481	0.838857	3.47275	3.22072	3.35225	3.2962	3.52243	3.36218	3.23837	3.13951	3.22148
AT1G13190	RNA-binding (RRM/RBD/RNP motifs) family protein;(source:Araport11)	protein_coding			-0.055101	0.776714	-0.0212597	0.967438	5.23252	5.34377	5.40067	5.19217	5.2455	5.37272	5.26945	5.27731	5.36833
AT1G13195	RING/U-box superfamily protein;(source:Araport11)	protein_coding			-0.398748	0.291225	-0.249652	0.782426	2.25687	2.50011	2.23588	1.99834	1.72493	2.10605	1.89364	2.27277	2.17046
AT1G13210	Autoinhibited Ca2+/ATPase II. ALA11 acts redundantly with ALA3, ALA4, ALA5, ALA9, ALA10 in root and shoot development as well as PIN trafficking and polarity .	protein_coding	AUTOINHIBITED CA2+/ATPASE II (ACA.l)	AUTOINHIBITED CA2+/ATPASE II (ACA.l);AMINOPHOSPHOLIPID ATPASE 11 (ALA11)	0.0706974	0.745063	-0.272989	0.480396	6.07956	6.17638	6.14123	6.18802	6.00291	6.41645	5.94614	5.79053	5.84039
AT1G13220	Encodes a nuclear coiled-coil protein related to the carrot peripheral nuclear protein NMCP1 that is involved in the determination of plant nuclear structure. Member of a small gene family in Arabidopsis containing 4 proteins (LNC1-4 or CRWN 1-4) with redundant functions in protection from oxidative damage, control of nuclear morphology and degradation of ABI5.	protein_coding			-0.151859	0.49413	0.0175503	0.97791	4.86995	4.58078	4.65164	4.67268	4.46806	4.48562	4.5753	4.8105	4.76118
AT1G13245	ROTUNDIFOLIA like 17;(source:Araport11)	protein_coding	ROTUNDIFOLIA LIKE 17 (RTFL17)	ROTUNDIFOLIA LIKE 17 (RTFL17);DEVIL 4 (DVL4)	0.0803592	0.732132	-0.0445255	0.946401	4.48493	4.81116	4.69846	4.81496	4.80021	4.65221	4.7652	4.48909	4.61619
AT1G13250	Encodes a protein with putative galacturonosyltransferase activity.	protein_coding	GALACTURONOSYLTRANSFERASE-LIKE 3 (GATL3)	GALACTURONOSYLTRANSFERASE-LIKE 3 (GATL3)	-0.181709	0.39794	-0.0986818	0.858983	4.5042	4.44663	4.5439	4.32892	4.1881	4.4132	4.32849	4.5947	4.28416
AT1G13260	Encodes an AP2/B3 domain transcription factor which is upregulated in response to low temperature. It contains a B3 DNA binding domain. It has circadian regulation and may function as a negative growth regulator. The mRNA is cell-to-cell mobile.	protein_coding	RELATED TO ABI3/VP1 1 (RAV1)	RELATED TO ABI3/VP1 1 (RAV1); (ATRAV1);ETHYLENE RESPONSE DNA BINDING FACTOR 4 (EDF4)	0.124581	0.555629	0.0210703	0.97228	5.05118	5.28601	5.15121	5.29289	5.42959	5.16126	5.13551	5.09392	5.33525
AT1G13270	Encodes a methionine aminopeptidase formerly called MAP1B, renamed to MAP1C.	protein_coding	METHIONINE AMINOPEPTIDASE 1B (MAP1C)	METHIONINE AMINOPEPTIDASE 1B (MAP1B);METHIONINE AMINOPEPTIDASE 1B (MAP1C)	0.0945799	0.654502	-0.185395	0.687014	5.88381	5.66551	5.85788	5.79559	5.78629	6.09394	5.6946	5.58131	5.56113
AT1G13280	Encodes allene oxide cyclase. One of four genes in Arabidopsis that encode this enzyme, which catalyzes an essential step in jasmonic acid biosynthesis. Gene expression is reduced during senescence, a process that involves jasmonic acid signalling pathway.	protein_coding	ALLENE OXIDE CYCLASE 4 (AOC4)	ALLENE OXIDE CYCLASE 4 (AOC4)	-0.144546	0.431689	0.055503	0.913833	4.92103	4.83014	4.7519	4.69293	4.70938	4.66786	4.77909	4.96854	4.93089
AT1G13320	one of three genes encoding the 65 kDa regulatory subunit of protein phosphatase 2A (PP2A)	protein_coding	PROTEIN PHOSPHATASE 2A SUBUNIT A3 (PP2AA3)	PROTEIN PHOSPHATASE 2A SUBUNIT A3 (PP2AA3)	-0.11145	0.513284	-0.026347	0.959161	6.11759	6.09351	6.13196	5.86713	6.03097	6.10777	6.15494	6.07579	6.03043
AT1G13330	Encodes the Arabidopsis Hop2 homologue. In other species, Hop2 is proposed to be involved in inter-homolog bias in double strand break repair.	protein_coding	ARABIDOPSIS HOP2 HOMOLOG (AHP2)	HOMOLOGOUS-PAIRING PROTEIN 2 (HOP2);ARABIDOPSIS HOP2 HOMOLOG (AHP2)	0.143213	0.806422	-0.352547	0.80442	0.760035	0.598286	0.942525	0.775948	1.07677	0.833798	0.358863	0.50724	0.333959
AT1G13340	Regulator of Vps4 activity in the MVB pathway protein;(source:Araport11)	protein_coding	IST1-LIKE 6 (ISTL6)	IST1-LIKE 6 (ISTL6)	0.816082	0.728926	-0.75969	0.9243	1.04954	1.61089	1.80926	1.20984	1.42007	4.13561	0.62805	0.735509	0.877101
AT1G13350	Paralog of PRP4KA. PRP4K-family member protein.	protein_coding	PRE-MRNA PROCESSING FACTOR 4 KINASE B (PRP4KB)	PRE-MRNA PROCESSING FACTOR 4 KINASE B (PRP4KB)	0.141207	0.462211	0.145857	0.74582	4.95293	5.23809	5.03663	5.29731	5.18935	5.18756	5.1382	5.28033	5.2748
AT1G13360	hypothetical protein;(source:Araport11)	protein_coding			0.0664076	0.680086	0.0624568	0.875788	5.68287	5.78707	5.72645	5.76084	5.81562	5.82336	5.78341	5.84454	5.76214
AT1G13380	sodium/hydrogen exchanger (DUF1218);(source:Araport11)	protein_coding			0.0734592	0.753832	0.115271	0.82834	4.10423	4.25925	4.11872	4.21685	4.41795	4.10375	4.29505	4.28184	4.27345
AT1G13390	translocase subunit seca;(source:Araport11)	protein_coding			0.199613	0.374759	-0.079371	0.900213	4.54198	4.7555	4.5716	4.96958	4.82286	4.70473	4.40662	4.49949	4.7535
AT1G13410	Tetratricopeptide repeat (TPR)-like superfamily protein;(source:Araport11)	protein_coding			0.384016	0.531848	0.214554	0.900213	0.222378	0.19166	0.627652	0.965426	0.368232	0.78871	0.431013	0.663359	0.562228
AT1G13440	The expression level of GAPC-2 is upregulated in Arabidopsis seedlings exposed to cadmium.	protein_coding	GLYCERALDEHYDE-3-PHOSPHATE DEHYDROGENASE C2 (GAPC2)	GLYCERALDEHYDE-3-PHOSPHATE DEHYDROGENASE C-2 (GAPC-2);GLYCERALDEHYDE-3-PHOSPHATE DEHYDROGENASE C2 (GAPC2)	-0.0275892	0.892785	0.00608734	0.991255	9.91254	9.62682	9.79274	9.75207	9.7628	9.73499	9.88157	9.72648	9.74305
AT1G13448	Natural antisense transcript overlaps with AT1G13450;(source:Araport11)	antisense_long_noncoding_rna			0.286413	0.695573	0.160396	0.936564	0.882891	0.546755	0.224296	0.965426	1.38572	0.237695	0.906351	0.422351	0.759264
AT1G13450	Encodes GT-1, a plant transcription factor that binds to one of the cis-acting elements, BoxII, which resides within the upstream promoter region of light-responsive genes. GT-1 was assumed to act as a molecular switch modulated through Ca(2+)-dependent phosphorylation/dephosphorylation in response to light signals.	protein_coding	GT-1 (GT-1)	GT-1 (GT-1)	-0.178271	0.347994	-0.0148067	0.979449	4.52792	4.37826	4.4173	4.23077	4.3076	4.23979	4.49763	4.34662	4.41169
AT1G13460	Encodes protein phosphatase 2A (PP2A) B'theta subunit. Targeted to peroxisomes.	protein_coding			-0.167618	0.464214	-0.216185	0.677777	4.31531	4.2472	3.99461	4.12545	3.89026	4.04744	4.03636	3.94401	3.93599
AT1G13470	hypothetical protein (DUF1262);(source:Araport11)	protein_coding			1.73149	0.550749	-0.0544092	0.994979	2.65189	2.74839	3.04489	3.4938	3.38137	6.61516	2.25337	2.92485	3.14131
AT1G13560	Encodes aminoalcoholphosphotransferase AAPT1.	protein_coding	AMINOALCOHOLPHOSPHOTRANSFERASE 1 (AAPT1)	AMINOALCOHOLPHOSPHOTRANSFERASE 1 (AAPT1); (ATAAPT1)	-0.0254759	0.896796	-0.031685	0.947362	5.95556	6.06174	6.08468	5.93245	6.07879	6.01661	6.06711	5.92389	6.01444
AT1G13570	F-box/RNI-like superfamily protein;(source:Araport11)	protein_coding			-0.0786391	0.809964	-0.0358899	0.96837	3.51136	3.18746	3.53219	3.44688	3.43275	3.07353	3.36348	3.27882	3.40925
AT1G13580	Encodes a ceramide synthase that together with LOH1 is essential for production of ceramides containing Very Long Chain Fatty acid VLCFA-Ceramides(mainly C 22 to 26).	protein_coding	LAG1 LONGEVITY ASSURANCE HOMOLOG 3 (LAG13)	LAG1 LONGEVITY ASSURANCE HOMOLOG 3 (LAG13);LAG ONE HOMOLOGUE 3 (LOH3)	-0.204471	0.505591	-0.169643	0.820837	2.91923	3.03686	2.90672	2.70461	2.60314	2.94586	2.94998	2.61636	2.7821
AT1G13600	basic leucine-zipper 58;(source:Araport11)	protein_coding	BASIC LEUCINE-ZIPPER 58 (bZIP58)	BASIC LEUCINE-ZIPPER 58 (AtbZIP58);BASIC LEUCINE-ZIPPER 58 (bZIP58)	0.417699	0.646084	-0.0197743	0.994838	-0.644356	-0.376623	-0.337583	-0.53338	0.0550744	0.366019	-0.0685578	0.0218134	-1.33589
AT1G13609	Encodes a defensin-like (DEFL) family protein; irondeficiency-regulated gene expression. Unannotated bottom strand transcript is expressed at much higher levels than the top strand transcripts indicative of lncRNA, CAN OF SPINACH (COS).	protein_coding			-0.259056	0.818192	-1.85553	0.427062	-0.824928	-1.14714	-1.27047	-0.969479	-2.18196	-0.940642	-2.60461	-3.03708	-3.21036
AT1G13630	Tetratricopeptide repeat (TPR)-like superfamily protein;(source:Araport11)	protein_coding			-0.123955	0.787521	-0.0895796	0.939326	1.53497	1.61089	1.74583	1.51291	1.35053	1.63161	1.5164	1.44405	1.64762
AT1G13635	DNA glycosylase superfamily protein;(source:Araport11)	protein_coding			0.781272	0.619177	0.255372	0.959973	-3.14686	-0.711042	-1.92255	-2.24959	-0.597002	-0.330589	-1.75661	-2.30011	-0.707862
AT1G13640	Phosphatidylinositol 3- and 4-kinase family protein;(source:Araport11)	protein_coding			-0.119772	0.553178	-0.0410684	0.942545	4.75401	4.54511	4.55781	4.56328	4.54401	4.38318	4.56732	4.63299	4.52435
AT1G13650	hypothetical protein;(source:Araport11)	protein_coding			0.25989	0.54714	0.470412	0.617989	6.71578	6.96537	6.86209	7.41194	7.2458	6.67368	7.26545	7.37478	7.32004
AT1G13670	hypothetical protein;(source:Araport11)	protein_coding	BIG GRAIN LIKE 2 (BGL2)	BIG GRAIN LIKE 2 (BGL2)	0.55984	0.590452	-0.0331488	0.992325	-0.644356	-0.986677	-1.02946	-0.53338	-0.345464	-0.144176	-1.01965	0.332154	-1.98797
AT1G13690	AtE1 - stimulates the ATPase activity of DnaK/DnaJ	protein_coding	ATPASE E1 (ATE1)	ATPASE E1 (ATE1)	0.0634723	0.816956	0.0235863	0.973621	3.74796	3.89725	3.68373	3.82264	3.95612	3.7801	3.63188	3.98158	3.84492
AT1G13700	Encodes a cytosolic 6-phosphogluconolactonase (PGL) thought to be involved in the oxidative pentose-phosphate pathway (OPPP).	protein_coding	6-PHOSPHOGLUCONOLACTONASE 1 (PGL1)	6-PHOSPHOGLUCONOLACTONASE 1 (PGL1)	-0.00556464	0.986498	-0.0502353	0.949668	3.37147	3.27715	3.47467	3.51671	3.26335	3.29927	3.24839	3.27882	3.41899
AT1G13710	Encodes the cytochrome P450 CYP78A5 monooxygenase. Contributes to the generation of a growth-stimulating signal distinct from the classical phytohormones that prevents proliferation arrest, promoting organ growth. In ovules it is required for megagametogenesis, maternal control of seed size and restricting megaspore mother cell fate to a single cell.	protein_coding	CYTOCHROME P450, FAMILY 78, SUBFAMILY A, POLYPEPTIDE 5 (CYP78A5)	CYTOCHROME P450, FAMILY 78, SUBFAMILY A, POLYPEPTIDE 5 (CYP78A5);KLUH (KLU)	0.204552	0.707305	0.160482	0.914723	1.80734	1.50686	2.11559	1.48222	2.377	2.08755	2.15028	1.8209	1.80459
AT1G13730	Nuclear transport factor 2 (NTF2) family protein with RNA binding (RRM-RBD-RNP motifs) domain-containing protein;(source:Araport11)	protein_coding	(ATG3BP2)	(ATG3BP2); (ATG3BP-5)	0.166101	0.368714	0.227966	0.521035	4.92461	4.79468	4.73567	5.07105	4.98939	4.89225	4.99083	5.13785	5.01364
AT1G13740	Encodes a member of a small plant-specific gene family whose members interact with ABI5 and appear to be involved in mediating stress responses. AFP2 mutants affect a number of ABA mediated processes such as germination and response to osmotic and sugar stress. AFP2 nuclear localization is stress dependent.	protein_coding	ABI FIVE BINDING PROTEIN 2 (AFP2)	ABI FIVE BINDING PROTEIN 2 (AFP2);LITTLE NINJA (LNJ)	-0.360618	0.333742	-0.172317	0.856603	2.81508	2.54018	2.90672	2.53551	2.47829	2.12431	2.27313	2.69084	2.75157
AT1G13750	Encodes a purple acid phosphatase whose expression is responsive to both phosphate (Pi) and phosphite (Phi) in roots.	protein_coding	PURPLE ACID PHOSPHATASE 1 (PAP1)	PURPLE ACID PHOSPHATASE 1 (PAP1);ARABIDOPSIS THALIANA PURPLE ACID PHOSPHATASE 1 (ATPAP1)	0.0127278	0.965502	-0.346855	0.450443	4.21363	4.34093	4.33349	4.24912	4.13221	4.53765	3.86462	3.9516	4.04703
AT1G13770	root UVB sensitive protein (Protein of unknown function, DUF647);(source:Araport11)	protein_coding	ROOT UV-B SENSITIVE 3 (RUS3)	ROOT UV-B SENSITIVE 3 (RUS3)	0.0276374	0.927923	0.059383	0.929898	3.51136	3.79054	3.55087	3.72113	3.72149	3.54952	3.69917	3.65873	3.71643
AT1G13780	F-box/RNI-like/FBD-like domains-containing protein;(source:Araport11)	protein_coding			0.170402	0.609665	-0.0617546	0.953054	2.3016	2.31229	2.36813	2.4429	2.377	2.65063	2.40438	2.22345	2.14719
AT1G13790	Belongs to a subgroup of SGS3-like proteins that act redundantly in RNA-directed DNA methylation: AT1G15910 (FDM1), AT4G00380 (FDM2), AT3G12550 (FDM3), AT1G13790 (FDM4), AT1G80790 (FDM5).	protein_coding	FACTOR OF DNA METHYLATION 4 (FDM4)	FACTOR OF DNA METHYLATION 4 (FDM4)	0.156507	0.652117	0.239191	0.756415	2.71939	2.43073	2.56472	2.69125	2.92357	2.54614	2.65089	2.98529	2.7821
AT1G13800	Encodes a PPR (pentatricopeptide repeat motif) protein that is essential for the initiation of zygotic embryogenesis.	protein_coding	EMBRYONIC FACTOR 19 (FAC19)	EMBRYONIC FACTOR 19 (FAC19)	-0.0566265	0.950936	-0.0553017	0.980585	0.82277	0.915143	-0.0860441	0.873795	0.0550744	0.64432	0.117855	0.932546	0.63094
AT1G13810	Restriction endonuclease, type II-like superfamily protein;(source:Araport11)	protein_coding			-0.0511937	0.928145	0.0894709	0.946411	1.80734	2.50011	2.54622	2.37769	1.99936	2.37367	2.6357	2.38918	2.14719
AT1G13820	alpha/beta-Hydrolases superfamily protein;(source:Araport11)	protein_coding			-0.224332	0.199955	-0.0996751	0.811035	6.33629	6.44444	6.47406	6.30226	6.22074	6.06232	6.40829	6.24909	6.29677
AT1G13830	Carbohydrate-binding X8 domain superfamily protein;(source:Araport11)	protein_coding			2.0244	0.174466	0.15417	0.975065	-3.14686	-2.91268	-1.55998	-1.59751	-0.465758	0.366019	-3.34158	-1.81469	-1.98797
AT1G13860	Encodes QUASIMODO2 LIKE1 (QUL1), a paralog of QUASIMODO2 (QUA2). AT1G78240 (QUA2), AT1G13860 (QUL1) and AT2G03480 (QUL2) form a clade with a possible role in plant vasculature development.	protein_coding	QUASIMODO2 LIKE 1 (QUL1)	QUASIMODO2 LIKE 1 (QUL1)	-0.238908	0.240565	-0.181628	0.693099	4.8884	4.67679	4.86069	4.47249	4.68487	4.53424	4.71551	4.61875	4.51983
AT1G13870	Encodes a homolog of the yeast TOT4/KTI12 protein. Yeast TOT4/KTI12 associates with Elongator, a multisubunit complex that binds the RNA polymerase II transcription elongation complex. Ds insertion mutant has enlarged shoot apical region, 4 to 6 long slender leaves followed by spike-like structures, short roots. Mutants also have no ncm5U (5-carbamoylmethyluridine).	protein_coding	DEFORMED ROOTS AND LEAVES 1 (DRL1)	DEFORMED ROOTS AND LEAVES 1 (DRL1); (AtKTI12)	0.0184806	0.952566	-0.0927276	0.888117	3.63013	3.44135	3.65812	3.63306	3.70765	3.42246	3.50391	3.51238	3.39943
AT1G13880	ELM2 domain-containing protein;(source:Araport11)	protein_coding			-0.11108	0.574581	-0.154099	0.73847	4.24832	4.29092	4.25594	4.13535	4.09017	4.2356	4.15827	4.03259	4.13837
AT1G13900	Encodes a dual-localized acid phosphatase (mitochondria and chloroplast) that modulates carbon metabolism.	protein_coding	PURPLE ACID PHOSPHATASE 2 (PAP2)	PURPLE ACID PHOSPHATASE 2 (PAP2)	-0.224809	0.258798	-0.0686809	0.894095	5.24116	5.13935	5.12341	4.9751	5.01209	4.84348	5.27925	5.00913	4.99421
AT1G13910	Leucine-rich repeat (LRR) family protein;(source:Araport11)	protein_coding			-0.0516306	0.889997	0.0349079	0.970085	2.71939	2.67828	2.63642	2.63654	2.84988	2.41876	2.72451	2.69084	2.72038
AT1G13920	Remorin family protein;(source:Araport11)	protein_coding			0.401403	0.287135	0.065192	0.957912	2.11367	2.1491	2.18896	2.4429	2.79858	2.43348	1.94383	2.4969	2.25996
AT1G13930	Involved in response to salt stress. Knockout mutants are hypersensitive to salt stress. The mRNA is cell-to-cell mobile.	protein_coding			-0.0425444	0.873393	-0.0511116	0.933376	9.22574	9.43423	9.39026	9.44744	9.44198	9.03234	9.33592	9.31211	9.24847
AT1G13940	T-box transcription factor, putative (DUF863);(source:Araport11)	protein_coding			-0.0687879	0.79406	0.0349134	0.961176	4.70072	4.27121	4.61217	4.37977	4.45983	4.48562	4.63761	4.50466	4.48776
AT1G13950	Encodes eukaryotic translation initiation factor 5A (EIF-5A).In mammalian cells it functions as a shuttle protein that translocates mRNA from the nucleus to cytoplasmic ribosomes. Overexpression results in an increase in both primary and secondary xylem formation. In RNAi suppressed lines, xylem formation is reduced.	protein_coding	EUKARYOTIC ELONGATION FACTOR 5A-1 (ELF5A-1)	(EIF-5A);EUKARYOTIC ELONGATION FACTOR 5A-1 (ELF5A-1);EUKARYOTIC ELONGATION FACTOR 5A-1 (ATELF5A-1);EUKARYOTIC ELONGATION FACTOR 5A (EIF5A)	0.330357	0.261376	-0.140467	0.86531	2.61691	2.95027	3.14662	3.20515	3.28214	3.2335	2.69551	2.74428	2.87001
AT1G13960	Encodes WRKY DNA-binding protein 4 (WRKY4).	protein_coding	WRKY DNA-BINDING PROTEIN 4 (WRKY4)	WRKY DNA-BINDING PROTEIN 4 (WRKY4)	0.0588169	0.809646	0.04086	0.952357	3.84938	3.97728	3.92474	3.97923	4.04685	3.92257	3.83168	4.11605	3.9629
AT1G13970	beta-hexosaminidase (DUF1336);(source:Araport11)	protein_coding			0.0364647	0.951033	0.0677375	0.963788	1.57196	1.30455	1.60995	1.3181	1.72493	1.49793	1.26329	1.91712	1.50846
AT1G13980	Encodes a GDP/GTP exchange factor for small G-proteins of the ADP ribosylation factor (RAF) class, and as regulator of intracellular trafficking. Homologous to Sec7p and YEC2 from yeast. Involved in the specification of apical-basal pattern formation. Essential for cell division, expansion and adhesion. It appears that heteotypic binding between the DCB and C-terminal domains of two GNOM proteins…	protein_coding	GNOM (GN)	GNOM (GN);VASCULAR NETWORK 7 (VAN7);EMBRYO DEFECTIVE 30 (EMB30);MIZU-KUSSEL2 (MIZ2); (112A-2A); (GNOM)	-0.215706	0.270872	-0.18477	0.660774	5.89115	5.53606	5.64405	5.49284	5.45673	5.46158	5.50705	5.41	5.58297
AT1G13990	plant/protein;(source:Araport11)	protein_coding			0.543552	0.294864	0.21862	0.86531	3.96515	4.09407	4.38644	4.41676	4.48844	5.13448	4.26081	4.2758	4.55119
AT1G14000	Encodes a protein with similarity to members of the C1 subgroup of MAP kinase kinase kinases. Interacts physically with the receptor kinase BRL2/VH1 and appears to be involved in auxin and brassinosteriod signaling. The mRNA is cell-to-cell mobile.	protein_coding	VH1-INTERACTING KINASE (VIK)	VH1-INTERACTING KINASE (VIK); (ILK6)	-0.110556	0.568031	-0.144334	0.742024	6.13159	5.95584	5.95922	5.7909	5.83166	6.08464	5.90872	5.81154	5.88679
AT1G14010	emp24/gp25L/p24 family/GOLD family protein;(source:Araport11)	protein_coding			0.276553	0.424183	0.0435233	0.967134	3.63887	3.97241	3.67524	3.91747	3.82766	4.39827	3.87759	3.95916	3.64347
AT1G14020	O-fucosyltransferase family protein;(source:Araport11)	protein_coding	RG-I RHAMNOSYLTRANSFERASE 4 (RRT4)	RG-I RHAMNOSYLTRANSFERASE 4 (RRT4)	-0.0454309	0.843604	0.0588494	0.917581	4.10423	4.20211	4.1558	4.13535	4.2128	3.99878	4.1846	4.26365	4.20749
AT1G14030	Encodes a lysine methyltransferase whose main soluble physiological substrates are chloroplastic fructose 1,6-bisphosphate aldolases, FBA1, FBA2, and FBA3. Lysines near the C-terminal end of the target proteins are trimethylated.	protein_coding	LYSINE METHYLTRANSFERASE (LSMT)-LIKE (LSMT-L)	LYSINE METHYLTRANSFERASE (LSMT)-LIKE (LSMT-L)	-0.407337	0.022435	-0.175435	0.624253	5.93085	5.79123	5.92025	5.53832	5.52342	5.35543	5.7503	5.67143	5.68547
AT1G14040	Encodes a PHO1 homologue that is upregulated in response to Zn deficiency and is involved in Pi homeostasis in response to Zn deficiency. The mRNA is cell-to-cell mobile.	protein_coding	PHO1 HOMOLOG 3 (PHO1;H3)	PHO1 HOMOLOG 3 (PHO1;H3)	0.260084	0.505294	-0.072734	0.953202	1.77598	1.82068	1.83996	1.88557	2.17055	2.16016	1.61262	1.60678	1.99909
AT1G14060	GCK domain-containing protein;(source:Araport11)	protein_coding			0.243838	0.37047	-0.0230701	0.978698	2.97554	2.91005	3.03165	3.27845	3.03859	3.29927	2.98635	2.77884	3.04388
AT1G14071	Encodes a microRNA of unknown function. MicroRNAs are regulatory RNAs with a mature length of ~21-nucleotides that are processed from hairpin precursors by Dicer-like enzymes. MicroRNAs can negatively regulate gene expression by attenuating translation or by directing mRNA cleavage. Mature sequence: UCUUCUCCAAAUAGUUUAGGUU	miRNA_primary_transcript	MICRORNA830A (MIR830A)	MICRORNA830A (MIR830A)	-0.137712	0.889626	-0.461733	0.830143	-0.339501	-0.479717	-0.0860441	-0.198961	-0.345464	-0.796252	-1.46711	-0.53458	-0.271762
AT1G14120	DAO2 is an IAA oxidase expressed in root caps. it is a member of a family of dioxygenase and 2OG Fe(II) oxygenase domain and DAO domain containing proteins. It is expressed specifically in root cap cells and does not appear to be the major IAA oxidase in planta.	protein_coding	AUXIN OXIDASE (ATDAO2)	AUXIN OXIDASE (ATDAO2)	0.898803	0.737821	1.7215	0.751603	-4.73182	-1.77517	-1.55998	-2.24959	-3.40436	0.303283	-1.46711	-0.921603	-0.271762
AT1G14130	DAO1 is an IAA oxidase expressed in many different plant parts. it is a member of a family of dioxygenase and 2OG Fe(II) oxygenase domain and DAO domain containing proteins. It appears to be the major IAA oxidase in planta and major contributor to IAA degradation.	protein_coding	DIOXYGENASE FOR AUXIN OXIDATION 1 (DAO1)	DIOXYGENASE FOR AUXIN OXIDATION 1 (DAO1); (ATDAO)	0.0999054	0.81319	0.134834	0.893343	2.00965	1.82068	2.11559	1.95429	2.15023	2.08755	1.89364	2.11942	2.30271
AT1G14140	Mitochondrial substrate carrier family protein;(source:Araport11)	protein_coding	UNCOUPLING PROTEIN 3 (UCP3)	UNCOUPLING PROTEIN 3 (UCP3)	0.00665039	0.984418	-0.03059	0.9701	3.43309	3.18746	3.37339	3.43891	3.37262	3.17337	3.36348	3.12615	3.34933
AT1G14150	Encodes a subunit of the NAD(P)H dehydrogenase complex located in the chloroplast thylakoid lumen.	protein_coding	PHOTOSYNTHETIC NDH SUBCOMPLEX L 2 (PnsL2)	PSBQ-LIKE 1 (PQL1);PSBQ-LIKE 2 (PQL2);PHOTOSYNTHETIC NDH SUBCOMPLEX L 2 (PnsL2)	-0.181006	0.356166	-0.101108	0.83529	5.89115	6.08676	6.04406	5.97854	5.87409	5.63559	5.99307	5.88079	5.84763
AT1G14170	RNA-binding KH domain-containing protein;(source:Araport11)	protein_coding	(ATKH2)	(ATKH2)	0.17456	0.688218	-0.220418	0.844278	2.81508	3.31614	2.81699	3.10796	2.86243	3.56297	2.88724	2.86177	2.6393
AT1G14180	RING/U-box superfamily protein;(source:Araport11)	protein_coding			-0.0296958	0.933093	-0.0188548	0.983022	2.84561	2.80431	2.84753	2.95987	2.74539	2.70017	2.76695	2.84556	2.82673
AT1G14190	Glucose-methanol-choline (GMC) oxidoreductase family protein;(source:Araport11)	protein_coding			0.562124	0.394727	0.267084	0.88291	0.222378	0.598286	-0.206338	0.434911	1.1192	0.877519	0.282915	0.735509	0.562228
AT1G14200	E3 ligase involved in the regulation of the homeostasis of sensor NLR immune receptors.	protein_coding	(SNIPER1)	(SNIPER1); (USR1)	0.138454	0.665008	-0.22587	0.773493	2.50659	2.62958	2.56472	2.67777	2.87487	2.59933	2.42219	2.17237	2.42384
AT1G14205	Member of the uL18 RNA-binding protein family. uL18 proteins share a short structurally conserved domain that binds the 5S rRNA and allow its incorporation into ribosomes. Essential for the splicing of the first intron of rps12 in plastid.	protein_coding	(U18-L8)	(U18-L8)	-0.0919028	0.85986	-0.24219	0.834817	2.08836	2.11412	2.06452	2.23768	1.95319	1.82266	1.41331	2.36664	1.86289
AT1G14210	Ribonuclease T2 family protein;(source:Araport11)	protein_coding			0.0495406	0.87253	-0.0109539	0.991105	3.4825	3.79606	3.56012	3.54668	3.87177	3.62841	3.58521	3.6863	3.59269
AT1G14230	GDA1/CD39 nucleoside phosphatase family protein;(source:Araport11)	protein_coding			-0.202148	0.30457	-0.114541	0.810358	4.28777	4.40383	4.36021	4.19336	4.16803	4.09914	4.20017	4.3581	4.17334
AT1G14240	GDA1/CD39 nucleoside phosphatase family protein;(source:Araport11)	protein_coding	APYRASE3 (APY3)	APYRASE3 (APY3)	0.305399	0.770602	-0.389197	0.886361	-1.27239	-0.590748	-1.02946	-0.302055	-1.28888	-0.330589	-1.46711	-1.81469	-0.707862
AT1G14250	GDA1/CD39 nucleoside phosphatase family protein;(source:Araport11)	protein_coding			0.384232	0.531624	0.368519	0.807713	2.79956	2.7254	2.38904	2.42687	3.27278	3.37748	3.09027	3.25447	2.72038
AT1G14260	RING/FYVE/PHD zinc finger superfamily protein;(source:Araport11)	protein_coding			0.668314	0.415202	0.397619	0.856443	-0.339501	-0.842287	-0.481973	-0.198961	0.139963	0.303283	0.202744	0.132845	-0.888434
AT1G14270	CAAX amino terminal protease family protein;(source:Araport11)	protein_coding			-0.143437	0.462211	-0.0600601	0.911867	6.20996	6.32621	6.36484	6.29565	6.22074	5.95927	6.33966	6.18128	6.19832
AT1G14280	Encodes phytochrome kinase substrate 2. PKS proteins are critical for hypocotyl phototropism. Forms a complex with Phot1, Phot2 and NPH3.	protein_coding	PHYTOCHROME KINASE SUBSTRATE 2 (PKS2)	PHYTOCHROME KINASE SUBSTRATE 2 (PKS2)	-0.250695	0.160731	-0.0501203	0.917731	6.09552	5.98759	6.1195	5.8522	5.9123	5.68411	5.97357	5.96198	6.11081
AT1G14290	Encodes one of the two redundant sphingoid base hydroxylases (SBH). Involved in sphingolipid trihydroxy long-chain base (4-hydroxysphinganine) biosynthesis. Double mutants of SBHs were dwarfed and not able to progress from vegetative to reproductive growth.	protein_coding	SPHINGOID BASE HYDROXYLASE 2 (SBH2)	SPHINGOID BASE HYDROXYLASE 2 (SBH2); (ATSBH2)	-0.190588	0.270159	-0.204527	0.550702	5.20629	5.31133	5.35624	5.04766	5.20913	5.05103	5.09166	5.0592	5.11006
AT1G14300	ARM repeat superfamily protein;(source:Araport11)	protein_coding			0.098939	0.689392	0.0530564	0.936564	3.46294	3.53027	3.70055	3.60484	3.59188	3.77433	3.66965	3.60196	3.56662
AT1G14310	Haloacid dehalogenase-like hydrolase (HAD) superfamily protein;(source:Araport11)	protein_coding			-0.1544	0.581012	-0.116013	0.873188	3.77201	3.86079	3.80538	3.95149	3.46601	3.56965	3.56932	3.71335	3.83038
AT1G14320	Encodes a ribosomal protein L10 and may be involved in translation regulation. Semi-dominant mutations in SAC552 can suppress defects in acaulis5, which encodes a thermospermine synthase, by enhancing translation of acl5 and itself.	protein_coding	SUPPRESSOR OF ACAULIS 52 (SAC52)	SUPPRESSOR OF ACAULIS 52 (SAC52);RIBOSOMAL PROTEIN L10 (RPL10);RIBOSOMAL PROTEIN L10 A (RPL10A);RIBOSOMAL PROTEIN UL16Z (UL16Z)	0.0108536	0.962922	-0.121445	0.767518	8.79822	8.68733	8.78469	8.76334	8.74888	8.79094	8.84382	8.5285	8.53405
AT1G14330	Galactose oxidase/kelch repeat superfamily protein;(source:Araport11)	protein_coding			0.00809567	0.975561	-0.157938	0.751603	3.8266	3.79606	3.77393	3.88264	3.70765	3.82545	3.66218	3.65873	3.60128
AT1G14340	ACD11 binding partner, negatively regulates ROS-mediated defense response.	protein_coding	BPA1-LIKE 3 (BPL3)	BPA1-LIKE 3 (BPL3)	-0.117232	0.672617	-0.0923692	0.897551	3.21655	3.0646	3.34156	3.15738	3.10344	2.97634	3.14492	3.04329	3.10554
AT1G14345	NAD(P)-linked oxidoreductase superfamily protein;(source:Araport11)	protein_coding			0.0189427	0.937278	-0.0418791	0.934809	6.48068	6.48007	6.626	6.63524	6.64504	6.36362	6.58472	6.46343	6.40864
AT1G14350	Encodes a putative MYB transcription factor involved in stomata development, loss of FLP activity results in a failure of guard mother cells (GMCs) to adopt the guard cell fate, thus they continue to divide resulting in abnormal stomata consisting of clusters of numerous guard cell-like cells. This phenotype is enhanced in double mutants with MYB88. Its transcript levels change after inducing MUT…	protein_coding	FOUR LIPS (FLP)	FOUR LIPS (FLP);MYB DOMAIN PROTEIN 124 (AtMYB124); (MYB124)	-0.047249	0.843604	0.118272	0.813127	4.35829	4.44312	4.23877	4.28068	4.45155	4.19729	4.4376	4.55038	4.4359
AT1G14360	UDP-galactose transporter 3;(source:Araport11)	protein_coding	UDP-GALACTOSE TRANSPORTER 3 (UTR3)	(ATUTR3);UDP-GALACTOSE TRANSPORTER 3 (UTR3)	0.160641	0.587873	0.00770952	0.993532	4.05934	4.19376	4.31176	4.21685	4.12702	4.68025	4.23585	4.10247	4.24085
AT1G14370	Encodes protein kinase APK2a. Protein is N-myristoylated.	protein_coding	PROTEIN KINASE 2A (APK2A)	PROTEIN KINASE 2A (APK2A);PBS1-LIKE 2 (PBL2);KINASE 1 (KIN1)	0.52614	0.293441	0.221289	0.867636	2.40773	2.97971	2.86256	2.95987	3.12442	3.77433	3.06781	2.97041	2.93939
AT1G14380	Encodes a microtubule-associated protein.Member of IQ67 (CaM binding) domain containing family.	protein_coding	IQ-DOMAIN 28 (IQD28)	IQ-DOMAIN 28 (IQD28)	-0.225829	0.259796	-0.0921618	0.855235	5.44933	5.11744	5.18149	5.01049	5.00927	5.03423	5.04931	5.18047	5.2312
AT1G14390	Leucine-rich repeat protein kinase family protein;(source:Araport11)	protein_coding			-0.204863	0.749231	-0.646795	0.657415	0.882891	0.696133	0.88481	1.05158	0.62539	0.168982	0.282915	0.235938	-0.0404369
AT1G14400	ubiquitin carrier protein	protein_coding	UBIQUITIN CARRIER PROTEIN 1 (UBC1)	UBIQUITIN CARRIER PROTEIN 1 (UBC1); (ATUBC1);UBIQUITIN CONJUGATING ENZYME 1 (UBC1)	0.0641936	0.68703	-0.0121302	0.97791	6.18928	6.29726	6.26375	6.27901	6.30817	6.35784	6.28352	6.17156	6.25928
AT1G14410	Encodes a homolog of the potato p24 protein. Binds single strand telomeric repeats. Negatively regulates telomerase activity and telomere length.	protein_coding	WHIRLY 1 (WHY1)	A. THALIANA WHIRLY 1 (ATWHY1); (PTAC1);WHIRLY 1 (WHY1)	0.133214	0.572647	0.0204439	0.975065	4.85877	4.68575	4.77194	4.72933	4.93103	5.03664	4.98485	4.7595	4.60769
AT1G14430	Galactose oxydase; may function in tissues that require mechanical reinforcements in the absence of lignification.	protein_coding	GALACTOSE OXIDASE-LIKE 5 (GOXL5)	GALACTOSE OXIDASE-LIKE 5 (GOXL5)	0.0200117	0.956776	0.312724	0.600215	2.89023	2.74839	2.70473	2.71784	2.92357	2.7598	3.19758	3.00001	3.05642
AT1G14440	homeobox protein 31;(source:Araport11)	protein_coding	HOMEOBOX PROTEIN 31 (HB31)	HOMEOBOX PROTEIN 31 (AtHB31);HOMEOBOX PROTEIN 31 (HB31);ZINC FINGER HOMEODOMAIN 4 (ZHD4);FLORAL TRANSITION AT THE MERISTEM2 (FTM2);BRASSINOSTEROID-RELATED HOMEOBOX 2 (BHB2)	0.170189	0.518237	0.189524	0.751603	3.80346	3.57597	3.70889	3.95708	3.83405	3.7801	3.76346	4.13618	3.75542
AT1G14450	NADH dehydrogenase (ubiquinone)s;(source:Araport11)	protein_coding			-0.195787	0.669247	-0.383012	0.723188	2.66906	2.5533	2.89215	2.69125	2.60314	2.21231	2.72451	1.753	2.34423
AT1G14460	AAA-type ATPase family protein;(source:Araport11)	protein_coding			-0.0860139	0.657314	0.0286132	0.960654	4.88105	4.72974	4.80732	4.74234	4.72664	4.68025	4.73346	4.80632	4.95455
AT1G14470	Pentatricopeptide repeat (PPR) superfamily protein;(source:Araport11)	protein_coding			-0.120746	0.882649	0.0620006	0.974588	0.0230691	0.319984	0.399383	-0.198961	0.220134	0.366019	-0.0685578	0.50724	0.562228
AT1G14480	Ankyrin repeat family protein;(source:Araport11)	protein_coding			0.214481	0.729421	0.211779	0.890261	0.477635	0.95522	0.555502	1.20984	0.683106	0.833798	1.05074	0.587411	1.03757
AT1G14490	Putative AT-hook DNA-binding family protein;(source:Araport11)	protein_coding			0.621247	0.541214	0.585375	0.811679	-0.644356	-1.77517	-0.82301	-0.664625	-0.345464	-0.544714	-0.171651	-1.45212	-0.151468
AT1G14510	Encodes a member of the Alfin1-like family of nuclear-localized PHD (plant homeodomain) domain containing proteins. All AL proteins except AL3 bind to di- or trimethylated histone H3 (H3K4me3/2). Members of this family include: AT5G05610 (AL1), AT3G11200 (AL2), AT3G42790 (AL3), AT5G26210 (AL4), AT5G20510 (AL5), AT2G02470 (AL6), AT1G14510 (AL7).	protein_coding	ALFIN-LIKE 7 (AL7)	ALFIN-LIKE 7 (AL7); (ATAL7)	0.130555	0.48799	0.0127411	0.982536	4.82851	4.72974	4.65596	4.85744	4.77389	4.96751	4.81661	4.69763	4.7302
AT1G14520	Encodes MIOX1. Belongs to myo-inositol oxygenase gene family.	protein_coding			0.211166	0.486243	0.316304	0.626532	2.83042	2.96015	3.1093	3.26949	3.15534	3.11064	3.29746	3.02901	3.49469
AT1G14530	tobamovirus multiplication-like protein (DUF1084);(source:Araport11)	protein_coding	TOM THREE HOMOLOG 1 (THH1)	TOM THREE HOMOLOG 1 (THH1)	0.153878	0.690511	0.319424	0.695514	2.163	1.88434	2.14046	2.30938	2.02191	2.24606	2.33085	2.53783	2.2381
AT1G14560	Encodes a mitochondrial CoA transporter.	protein_coding	COA CARRIER 1 (COAC1)	COA CARRIER 1 (COAC1)	0.139312	0.529058	-0.0352329	0.959973	3.8266	3.71668	3.74988	3.96265	3.81481	3.91734	3.79114	3.7831	3.60128
AT1G14570	Encodes a nuclear UBX-containing protein that can bridge ubiquitin to AtCDC48A.	protein_coding	PLANT UBX DOMAIN-CONTAINING PROTEIN 7 (PUX7)	(ATPUX7);PLANT UBX DOMAIN-CONTAINING PROTEIN 7 (PUX7)	0.0183968	0.929182	-0.0534767	0.905458	5.68919	5.61324	5.64405	5.65644	5.77638	5.56882	5.58026	5.60316	5.60021
AT1G14580	C2H2-like zinc finger protein;(source:Araport11)	protein_coding	(ATIDD6)	(ATIDD6)	-0.169148	0.363664	-0.0784741	0.873188	5.0214	5.00738	4.94782	4.88704	4.8132	4.77288	4.75821	5.03795	4.96123
AT1G14590	Nucleotide-diphospho-sugar transferase family protein;(source:Araport11)	protein_coding			0.0763393	0.826904	-0.0344139	0.971308	3.02973	3.18746	3.058	3.33966	3.23468	2.97634	3.29746	3.05744	2.82673
AT1G14600	Homeodomain-like superfamily protein;(source:Araport11)	protein_coding			-0.535899	0.342404	-0.193633	0.892805	1.15082	1.14044	1.10299	0.497647	0.893323	0.42614	0.688171	1.44405	0.759264
AT1G14610	Required for proper proliferation of basal cells.	protein_coding	TWIN 2 (TWN2)	TWIN 2 (TWN2);VALYL TRNA SYNTHETASE (VALRS)	-0.0923527	0.572721	0.0312211	0.946443	7.17545	7.00648	7.13002	6.91568	7.03062	7.08493	7.08084	7.1833	7.13947
AT1G14620	decoy;(source:Araport11)	protein_coding	DECOY (DECOY)	DECOY (DECOY);RIBOSOMAL PROTEIN ML46 (ML46)	0.143143	0.545618	0.0845204	0.890279	3.79566	3.75124	3.65812	3.82264	3.97358	3.8476	3.72092	4.0182	3.74771
AT1G14630	XRI1-like protein;(source:Araport11)	protein_coding			0.113166	0.856193	0.123692	0.935256	1.45801	1.03218	1.45992	1.35245	1.72493	1.15128	1.0042	1.78735	1.50846
AT1G14640	SWAP (Suppressor-of-White-APricot)/surp domain-containing protein;(source:Araport11)	protein_coding			0.41556	0.270159	0.381713	0.650889	1.98243	1.70791	1.9566	2.48995	2.21035	2.14235	2.1924	2.17237	2.36455
AT1G14642	hypothetical protein;(source:Araport11)	protein_coding			-0.0205444	0.985613	0.275267	0.913822	-1.27239	-0.986677	-0.206338	-1.15005	-0.901857	-0.544714	-0.402977	-0.921603	-0.403007
AT1G14650	SWAP (Suppressor-of-White-APricot)/surp domain-containing protein / ubiquitin family protein;(source:Araport11)	protein_coding			0.0932093	0.543047	0.182666	0.515675	5.91294	5.82271	5.856	5.93245	5.95978	5.97571	5.99307	6.07406	6.07118
AT1G14660	member of putative Na+/H+ antiporter (AtNHX) family. Functions as a plasma membrane Li+/H+ antiporter. Involved in Li+ efflux and detoxification.	protein_coding	NA+/H+ EXCHANGER 8 (NHX8)	NA+/H+ EXCHANGER 8 (ATNHX8);SODIUM HYDROGEN EXCHANGER 8 (NHX8);NA+/H+ EXCHANGER 8 (NHX8)	0.198393	0.500956	-0.0136687	0.990298	2.6345	2.95027	2.80148	3.12793	2.98222	2.92517	2.69551	2.77884	2.92577
AT1G14670	Endomembrane protein 70 protein family;(source:Araport11)	protein_coding			-0.125523	0.522847	-0.101375	0.826339	6.97338	6.99752	7.03539	6.64912	6.91569	7.06321	6.89404	6.94449	6.86423
AT1G14680	early endosome antigen;(source:Araport11)	protein_coding			-0.238209	0.767095	-0.260532	0.896256	0.694446	0.787763	-0.206338	0.152511	0.368232	0.168982	-0.282683	0.735509	0.24907
AT1G14685	Encodes a member of the BASIC PENTACYSTEINE (BPC) proteins. BPC proteins are plant-specific transcription factors present throughout land plants. BPC transcription factor family is integral for a wide range of processes that support normal growth and development.Along with BPC1, BPC2 binds to the promoter of and represses GALS1 thereby reducing beta 1,4- galactan accumulation.	protein_coding	BASIC PENTACYSTEINE 2 (BPC2)	BASIC PENTACYSTEINE 2 (ATBPC2); (BBR/BPC2);BASIC PENTACYSTEINE 2 (BPC2)	0.0919097	0.61359	-0.0638715	0.890197	4.81315	4.8166	4.75593	4.81496	4.90094	4.94714	4.67151	4.70214	4.8249
AT1G14687	homeobox protein 32;(source:Araport11)	protein_coding	HOMEOBOX PROTEIN 32 (HB32)	HOMEOBOX PROTEIN 32 (AtHB32);ZINC FINGER HOMEODOMAIN 14 (ZHD14);HOMEOBOX PROTEIN 32 (HB32)	-0.405444	0.539611	-0.943504	0.498161	0.312576	0.787763	0.128081	-0.102746	0.139963	0.0968325	-0.678611	-0.374115	-0.403007
AT1G14690	microtubule-associated protein 65-7;(source:Araport11)	protein_coding	MICROTUBULE-ASSOCIATED PROTEIN 65-7 (MAP65-7)	MICROTUBULE-ASSOCIATED PROTEIN 65-7 (MAP65-7)	-0.040491	0.836903	0.0844589	0.842351	5.25545	5.23402	5.24021	5.33	5.1179	5.15905	5.28413	5.37655	5.32491
AT1G14700	purple acid phosphatase 3;(source:Araport11)	protein_coding	PURPLE ACID PHOSPHATASE 3 (PAP3)	(ATPAP3);PURPLE ACID PHOSPHATASE 3 (PAP3)	0.107909	0.617623	0.265199	0.503897	4.70489	4.82474	5.07584	5.01586	5.00645	4.90287	5.06073	5.24059	5.10101
AT1G14710	hydroxyproline-rich glycoprotein family protein;(source:Araport11)	protein_coding			0.0213311	0.914362	0.140426	0.693099	6.16829	6.18904	6.26516	6.17128	6.2401	6.27342	6.30168	6.46476	6.27949
AT1G14720	member of Glycoside Hydrolase Family 16	protein_coding	XYLOGLUCAN ENDOTRANSGLUCOSYLASE/HYDROLASE 28 (XTH28)	XYLOGLUCAN ENDOTRANSGLYCOSYLASE RELATED 2 (XTR2);ENDOXYLOGLUCAN TRANSFERASE A2 (EXGT-A2); (ATXTH28);XYLOGLUCAN ENDOTRANSGLUCOSYLASE/HYDROLASE 28 (XTH28)	-0.130036	0.44539	-0.0581663	0.897403	5.44933	5.47016	5.46116	5.24112	5.35164	5.39733	5.39426	5.50853	5.30927
AT1G14730	Cytochrome b561/ferric reductase transmembrane protein family;(source:Araport11)	protein_coding			0.29949	0.626994	0.150652	0.930681	0.397465	1.06918	1.15274	1.45085	1.2395	0.919955	1.0042	0.663359	1.43349
AT1G14740	Encodes a PHD-finger protein that, with TTA1, is redundantly required for MP-dependent embryonic root meristem initiation.	protein_coding	TITANIA 1 (TTA1)	TITANIA 1 (TTA1); (OBE3)	0.0354099	0.877576	0.00488574	0.993532	5.47885	5.34754	5.28272	5.34713	5.30874	5.55205	5.29384	5.35667	5.47263
AT1G14750	Encodes a meiotic cyclin-like protein, distinct from all other known Arabidopsis cyclins. It is not required for meiotic DSB formation but is necessary for meiotic DSB repair via the homologous chromosome.	protein_coding			0.779478	0.314665	0.850443	0.612743	-0.483891	0.0507978	-1.02946	0.22846	0.436945	0.366019	0.801382	0.132845	0.24907
AT1G14770	RING/FYVE/PHD zinc finger superfamily protein;(source:Araport11)	protein_coding			0.445489	0.203758	0.447861	0.508503	2.5991	2.02278	2.11559	2.59411	2.70417	2.70017	2.69551	2.59713	2.70452
AT1G14780	MACPF-containing protein.	protein_coding	MEMBRANE ATTACK COMPLEX/PERFORIN-LIKE 1 (MACP1)	MEMBRANE ATTACK COMPLEX/PERFORIN-LIKE 1 (MACP1)	0.159906	0.90584	0.0778938	0.982196	-1.03138	-1.32771	-0.337583	-0.302055	-1.52989	-0.544714	-1.75661	0.0218134	-0.707862
AT1G14790	Encodes RNA-dependent RNA polymerase. While not required for virus-induced post-transcriptional gene silencing (PTGS), it can promote turnover of viral RNAs in infected plants. Nomenclature according to Xie, et al. (2004). Involved in the production of Cucumber Mosaic Virus siRNAs.	protein_coding	RNA-DEPENDENT RNA POLYMERASE 1 (RDR1)	RNA-DEPENDENT RNA POLYMERASE 1 (RDR1); (ATRDRP1); (ATRDR1)	-0.14111	0.545749	-0.168079	0.751617	4.49459	4.25122	4.45745	4.21685	4.10079	4.41691	4.12603	4.22658	4.32102
AT1G14810	encodes an aspartate semialdehyde dehydrogenase, which produces the branch point intermediate for lysine and threonine/methionine biosynthesis	protein_coding			-0.0915422	0.603885	-0.0872879	0.834817	6.57481	6.4133	6.54913	6.29676	6.47165	6.48871	6.51485	6.3716	6.38147
AT1G14820	Sec14p-like phosphatidylinositol transfer family protein;(source:Araport11)	protein_coding			0.0325464	0.927203	-0.0108096	0.991255	3.57652	3.60145	3.27572	3.6946	3.52243	3.37748	3.60874	3.53278	3.30796
AT1G14830	Encodes a dynamin-like protein that is involved in mitochondrial morphogenesis and pollen development. Protein is localized as speckles in the cytoplasm, partially co-localizes with mitochondrial markers, cell plate of dividing cells, and the tip of root hairs, root cap cells, and expanding part of trichoblasts.	protein_coding	DYNAMIN-LIKE 1C (DL1C)	DYNAMIN-LIKE 1C (ADL1C);ARABIDOPSIS DYNAMIN-LIKE PROTEIN 5 (ADL5);DYNAMIN RELATED PROTEIN 1C (DRP1C);DYNAMIN-LIKE 1C (DL1C)	-0.133999	0.431932	0.0520332	0.913062	6.40965	6.28552	6.15808	6.11736	6.15979	6.17392	6.26514	6.4244	6.32297
AT1G14840	Encodes a microtubule associated protein (MAP70-4). Expressed in all tissues.	protein_coding	MICROTUBULE-ASSOCIATED PROTEINS 70-4 (MAP70-4)	MICROTUBULE-ASSOCIATED PROTEINS 70-4 (ATMAP70-4);MICROTUBULE-ASSOCIATED PROTEINS 70-4 (MAP70-4)	-0.186569	0.241373	-0.0128231	0.97791	5.56853	5.60066	5.56357	5.43791	5.42959	5.31028	5.53187	5.61517	5.5523
AT1G14850	Encodes a protein similar to nucleoporin, a a major component of the nuclear pore complex (NPC) involved in cellular nucleo-cytoplasmic transport	protein_coding	NUCLEOPORIN 155 (NUP155)	NUCLEOPORIN 155 (NUP155)	-0.123287	0.572708	-0.000585135	0.999747	5.28638	5.01451	5.13274	4.9751	4.88259	5.18103	5.24963	5.11436	5.04545
AT1G14870	PCR2 encodes a membrane protein involved in zinc transport and detoxification.	protein_coding	PLANT CADMIUM RESISTANCE 2 (PCR2)	PLANT CADMIUM RESISTANCE 2 (PCR2); (AtPCR2)	0.662884	0.777053	-0.714173	0.92109	-0.483891	-0.105321	-0.642437	-0.302055	-1.28888	2.21231	-1.01965	-0.921603	-1.33589
AT1G14880	PLANT CADMIUM RESISTANCE 1;(source:Araport11)	protein_coding	PLANT CADMIUM RESISTANCE 1 (PCR1)	(AtPCR1);PLANT CADMIUM RESISTANCE 1 (PCR1)	2.05658	0.280033	-0.0116906	0.998512	4.97035	5.6319	5.73465	6.82379	6.71415	8.97987	5.24213	5.0592	6.00961
AT1G14890	Plant invertase/pectin methylesterase inhibitor superfamily protein;(source:Araport11)	protein_coding			0.140593	0.670232	0.0782166	0.93012	3.26254	3.05541	3.45498	3.07748	3.53032	3.52224	3.27803	3.41688	3.26537
AT1G14900	Encodes a protein belonging to the subgroup of HMGA (high mobility group A) proteins that interact with A/T-rich stretches of DNA.	protein_coding	HIGH MOBILITY GROUP A (HMGA)	HIGH MOBILITY GROUP A (HMGA)	0.447895	0.0929958	0.239369	0.688009	3.23973	3.31614	3.31995	3.66757	3.64368	3.90154	3.68449	3.44942	3.44785
AT1G14910	ANTH domain-containing protein which functions as adaptor protein for clathrin-mediated endocytosis (CME) of the secretory vesicle-associated longintype R-SNARE VAMP72 group. Interacts with the SNARE domain of VAMP72 and clathrin at the plasma membrane. Required for recycling of R-SNARE proteins.	protein_coding	(PICALM1B)	(PICALM1B)	-0.0848168	0.66911	-0.0199487	0.971391	5.55011	5.42271	5.40837	5.36827	5.25266	5.49706	5.32731	5.54913	5.44904
AT1G14920	Similar to a putative transcription factor and transcriptional coactivators. Repressor of GA responses and involved in gibberellic acid mediated signaling. Member of the DELLA proteins that restrain the cell proliferation and expansion that drives plant growth. The protein undergoes degradation in response to GA via the 26S proteasome. GAI may be involved in reducing ROS accumulation in response …	protein_coding	GIBBERELLIC ACID INSENSITIVE (GAI)	RESTORATION ON GROWTH ON AMMONIA 2 (RGA2);GIBBERELLIC ACID INSENSITIVE (GAI)	-0.159193	0.361132	-0.107863	0.801224	6.2717	6.01035	6.14431	6.05093	5.99011	5.90088	6.01524	5.97321	6.10479
AT1G14970	O-fucosyltransferase family protein;(source:Araport11)	protein_coding			0.163989	0.630175	0.137437	0.875931	3.26254	3.40564	3.08388	3.64696	3.43275	3.22506	3.13416	3.44942	3.65176
AT1G14980	Encodes mitochondrial-localized chaperonin 10 that complements the E.coli groES mutant. Its mRNA is upregulated in response to heat shock treatment and is expressed uniformly in various organs.	protein_coding	CHAPERONIN 10 (CPN10)	CHAPERONIN 10 (CPN10)	0.180884	0.246133	0.117826	0.74598	5.58898	5.55248	5.54739	5.74638	5.67868	5.80366	5.70008	5.62944	5.70949
AT1G14990	transmembrane protein;(source:Araport11)	protein_coding			-0.0351069	0.918994	-0.163335	0.816137	2.90481	3.04617	2.81699	2.79481	2.94732	2.95609	2.83501	2.63535	2.82673
AT1G15010	mediator of RNA polymerase II transcription subunit;(source:Araport11)	protein_coding			1.03043	0.44281	0.742751	0.825223	-2.40989	-1.14714	-2.40797	-0.53338	-2.18196	-0.0592867	-1.01965	-1.45212	-1.09488
AT1G15020	Encodes a protein disulfide isomerase-like (PDIL) protein, a member of a multigene family within the thioredoxin (TRX) superfamily. This protein also belongs to the quiescin-sulfhydryl oxidase (QSOX) family, which possess an Erv1-like domain at the COOH terminus in addition to a TRX domain.	protein_coding	QUIESCIN-SULFHYDRYL OXIDASE 1 (QSOX1)	QUIESCIN-SULFHYDRYL OXIDASE 1 (ATQSOX1);QUIESCIN-SULFHYDRYL OXIDASE 1 (QSOX1); (QSO2)	0.139348	0.557622	0.272658	0.550702	4.35829	4.57436	4.27853	4.69627	4.62355	4.35639	4.64142	4.68402	4.74189
AT1G15030	Encodes a Cysteine-rich peptide (CRP) family protein	protein_coding			0.0512206	0.802823	0.0297272	0.957664	5.09949	5.1019	5.18448	5.18504	5.31332	5.04385	5.13551	5.14117	5.19478
AT1G15060	alpha/beta hydrolase family protein;(source:Araport11)	protein_coding			-0.0207389	0.919512	-0.0139907	0.976283	5.13082	5.06116	5.02666	5.07105	5.03997	5.04385	4.98185	5.09735	5.10101
AT1G15080	Encodes phosphatidic acid phosphatase. Involved in ABA signaling. Functions as a negative regulator upstream of ABI4. Expressed during germination and seed development. Expressed overall in young seedlings, in roots, hypocotyls, and vascular cells of cotyledons and leaves of 10 day-old seedlings, in flower filaments and stem elongation zones. Not expressed in anthers, pollen nor petals.	protein_coding	LIPID PHOSPHATE PHOSPHATASE 2 (LPP2)	PHOSPHATIDIC ACID PHOSPHATASE 2 (ATPAP2);LIPID PHOSPHATE PHOSPHATASE 2 (ATLPP2);LIPID PHOSPHATE PHOSPHATASE 2 (LPP2)	-0.0613408	0.902566	0.076395	0.951815	2.03637	1.63576	1.98435	1.90884	1.72493	1.75394	2.17149	1.78735	1.80459
AT1G15100	Encodes a putative RING-H2 finger protein RHA2a.	protein_coding	RING-H2 FINGER A2A (RHA2A)	RING-H2 FINGER A2A (RHA2A)	-0.00296357	0.995078	-0.188972	0.873184	2.03637	2.04152	2.01157	1.88557	1.92954	2.24606	2.25337	1.48648	1.71247
AT1G15110	PSS1 encodes a base-exchange-type Phosphatidylserine (PS) synthase. Mutant analysis revealed its role in pollen maturation.	protein_coding	PHOSPHATIDYLSERINE SYNTHASE 1 (PSS1)	PHOSPHATIDYLSERINE SYNTHASE 1 (PSS1); (ATPSS1);PHYTOPHTHORA SOJAE SUSCEPTIBLE 1 (PSS1)	-0.210901	0.645308	0.0465777	0.971308	2.08836	1.98456	2.16492	1.90884	1.42007	2.19513	2.31187	2.06446	1.94614
AT1G15120	Ubiquinol-cytochrome C reductase hinge protein;(source:Araport11)	protein_coding			0.141306	0.518242	-0.107242	0.841527	5.76304	6.04559	5.99034	6.02054	6.05712	6.15184	6.02693	5.63888	5.80923
AT1G15125	S-adenosyl-L-methionine-dependent methyltransferases superfamily protein;(source:Araport11)	protein_coding			0.0435717	0.916419	-0.404176	0.613684	4.23108	4.92905	4.62985	4.84844	4.60127	4.53765	4.27068	4.1295	4.22982
AT1G15130	ALIX mediates endosomal protein trafficking and turnover through the ESCRT/MVB pathway. One target is the phosphate transporter PHT1;1. Modulates ABA-mediated inhibition of plant growth and stomatal aperture (PMID:31363038).	protein_coding	ALG-2 INTERACTING PROTEIN-X (ALIX)	ALG-2 INTERACTING PROTEIN-X (ALIX)	-0.111783	0.590696	-0.0579395	0.917731	6.20261	6.04906	6.08147	5.96056	5.82846	6.19999	5.96144	6.15357	6.04467
AT1G15140	oxidoreductase located in chloroplast	protein_coding	FERREDOXIN-NADP(+) OXIDOREDUCTASE -LIKE (FNRL)	FERREDOXIN-NADP(+) OXIDOREDUCTASE -LIKE (FNRL)	0.0882135	0.608342	0.0782521	0.850554	6.99142	6.89757	7.0304	7.11455	7.0998	6.96783	7.15528	7.06051	6.93472
AT1G15150	MATE efflux family protein;(source:Araport11)	protein_coding			0.00812266	0.994889	-0.35186	0.905995	-0.824928	-1.14714	-0.642437	-1.3565	-0.345464	-0.940642	-0.678611	-2.30011	-0.888434
AT1G15160	MATE efflux family protein;(source:Araport11)	protein_coding			0.0721332	0.897576	0.513191	0.562183	1.57196	1.63576	1.83996	2.08261	1.75215	1.44079	2.08469	2.47599	2.05017
AT1G15165	RING/FYVE/PHD zinc finger superfamily protein;(source:Araport11)	protein_coding			0.204835	0.559188	0.0989277	0.92109	2.78388	2.66626	2.72131	3.26949	2.81158	2.70017	2.91266	2.86177	2.67228
AT1G15170	MATE efflux family protein;(source:Araport11)	protein_coding			0.00618433	0.98775	0.0830992	0.924203	2.50659	2.80431	2.90672	2.75684	2.66173	2.82824	2.72451	2.89366	2.88416
AT1G15175	Natural antisense transcript overlaps with AT1G15170;(source:Araport11)	antisense_long_noncoding_rna			0.192722	0.634449	0.108435	0.9243	2.52557	2.62958	2.70473	3.13781	2.8872	2.44805	2.98635	2.63535	2.53559
AT1G15180	MATE efflux family protein;(source:Araport11)	protein_coding			-0.0451517	0.805702	0.0612006	0.88291	5.54081	5.59749	5.6397	5.60573	5.59658	5.44352	5.6556	5.63652	5.66922
AT1G15200	protein-protein interaction regulator family protein;(source:Araport11)	protein_coding	PININ (PININ)	PININ (PININ)	0.266911	0.126815	0.27254	0.347823	5.35962	5.3513	5.24595	5.57514	5.55081	5.634	5.47541	5.65989	5.64866
AT1G15210	pleiotropic drug resistance 7;(source:Araport11)	protein_coding	ATP-BINDING CASSETTE G35 (ABCG35)	PLEIOTROPIC DRUG RESISTANCE 7 (PDR7);PLEIOTROPIC DRUG RESISTANCE 7 (ATPDR7);ATP-BINDING CASSETTE G35 (ABCG35)	-0.100961	0.939224	-1.18707	0.657415	-0.824928	-0.842287	-0.481973	-0.809015	-1.28888	-0.433682	-3.34158	-1.16261	-1.09488
AT1G15215	Encodes SHH1, a homeodomain protein required for DNA methylation. It is an atypical RNA-directed DNA methylation component, and functions in transcriptional silencing through both DNA methylation-dependent and -independent pathways.	protein_coding			0.09987	0.794536	0.168865	0.845264	2.38712	2.67828	2.70473	2.71784	2.83723	2.55962	2.6357	2.63535	3.03122
AT1G15220	Encodes a protein with oxidoreductase activity present in the inner membrane of mitochondria. CCMH is postulated to play a central role in mitochondrial cytochrome c maturation, probably as part of a heme lyase complex that also holds activity of reducing apocytochrome c. CCMH interacts with apocytochrome AtCYTc-a and is shown to be present in a 500 kDa-complex along with CcmFN2.	protein_coding	(CCMH)	(ATCCMH); (CCMH)	-0.174875	0.62567	-0.0382159	0.970335	2.752	2.35785	2.32538	2.30938	2.35941	2.21231	2.50809	2.24832	2.4993
AT1G15230	hypothetical protein;(source:Araport11)	protein_coding			-0.0326332	0.926101	0.0206022	0.980842	3.25118	3.49671	3.2301	3.27845	3.51451	3.15573	3.40885	3.41688	3.26537
AT1G15240	Encodes a member of the Arabidopsis sorting nexin family.	protein_coding	SORTING NEXIN 3 (SNX3)	SORTING NEXIN 3 (SNX3)	0.0320583	0.87624	-0.00756094	0.99042	5.22092	5.34942	5.33753	5.40556	5.33374	5.27189	5.26699	5.22814	5.39326
AT1G15250	cytosolic ribosomal protein gene, part of eL20 family	protein_coding	(RPL37A)	(RPL37A);RIBOSOMAL PROTEIN EL37Z (EL37Z)	0.128347	0.674924	-0.105332	0.898807	3.04297	3.44135	3.28691	3.35669	3.3987	3.45168	3.40885	2.95539	3.10554
AT1G15260	LOW protein: ATP-dependent RNA helicase-like protein;(source:Araport11)	protein_coding			-0.120175	0.567686	0.102449	0.838857	5.03471	5.27616	5.15427	5.09661	5.16929	4.86264	5.3202	5.19334	5.26942
AT1G15270	Translation machinery associated TMA7;(source:Araport11)	protein_coding			0.406073	0.402324	-0.13386	0.918455	5.05772	5.5671	5.25167	5.62517	5.65183	5.84692	5.49447	4.73331	5.24497
AT1G15280	CASC3/Barentsz eIF4AIII binding protein;(source:Araport11)	protein_coding	(BTZ2)	(BTZ2)	0.128309	0.459546	0.131764	0.742867	5.47397	5.63961	5.61772	5.7909	5.66442	5.66708	5.63284	5.80736	5.69753
AT1G15290	Encodes REDUCED CHLOROPLAST COVERAGE 3 (REC3). Contributes to establishing the size of the chloroplast compartment.	protein_coding	REDUCED CHLOROPLAST COVERAGE 3 (REC3)	REDUCED CHLOROPLAST COVERAGE 3 (REC3)	0.0749953	0.698669	0.238407	0.487967	7.76479	7.56528	7.62738	7.858	7.63753	7.68545	7.76499	8.01254	7.89489
AT1G15310	54 kDa protein subunit of SRP that interacts with the signal peptide of secreted proteins	protein_coding	SIGNAL RECOGNITION PARTICLE 54 KDA SUBUNIT (ATHSRP54A)	SIGNAL RECOGNITION PARTICLE 54 KDA SUBUNIT (ATHSRP54A);SIGNAL RECOGNITION PARTICLE 54 KDA SUBUNIT (SRP54-1)	-0.175084	0.797946	-0.0929858	0.960802	1.04954	0.95522	1.15274	0.497647	0.565269	1.46964	0.906351	1.21085	0.759264
AT1G15340	Protein containing methyl-CpG-binding domain.Has sequence similarity to human MBD proteins.	protein_coding	METHYL-CPG-BINDING DOMAIN 10 (MBD10)	METHYL-CPG-BINDING DOMAIN 10 (MBD10)	0.0164761	0.936623	0.153239	0.659615	6.24618	6.27665	6.23083	6.22788	6.29203	6.28463	6.28839	6.53214	6.39882
AT1G15350	DUF4050 family protein;(source:Araport11)	protein_coding			-0.281419	0.240305	-0.282213	0.562183	3.63887	3.85551	3.70889	3.61901	3.38137	3.39263	3.46148	3.50208	3.42868
AT1G15370	TPLATE adaptor complex subunit.	protein_coding	LONGIN-LIKE PROTEIN INTERACTING WITH TPLATE ADAPTOR (LOLITA)	LONGIN-LIKE PROTEIN INTERACTING WITH TPLATE ADAPTOR (LOLITA)	0.171441	0.418863	0.0574107	0.9243	4.2597	4.63113	4.56242	4.65558	4.63456	4.70473	4.51017	4.61875	4.53335
AT1G15390	encodes a peptide deformylase-like protein. Removes N-formyl groups, a prerequisite for the action of methionine aminopeptidase during protein synthesis. Targeted to mitochondria. Requires Zn for catalysis.	protein_coding	PEPTIDE DEFORMYLASE 1A (PDF1A)	PEPTIDE DEFORMYLASE 1A (PDF1A); (ATDEF1)	-0.0218077	0.940737	-0.144705	0.801224	4.92818	4.61245	4.86815	4.73259	4.77057	4.8072	4.85973	4.58985	4.47847
AT1G15400	Tightly connected with MAPK signaling to fine-tune stomatal production and patterning.	protein_coding	MAPK SUBSTRATES IN THE STOMATAL LINEAGE 2 (MASS2)	MAPK SUBSTRATES IN THE STOMATAL LINEAGE 2 (MASS2)	0.0549901	0.821581	-0.156142	0.765405	4.08517	4.25122	4.20968	4.16947	4.22743	4.32516	3.86462	4.08876	4.15596
AT1G15410	aspartate-glutamate racemase family;(source:Araport11)	protein_coding			-0.105174	0.661566	-0.123954	0.826367	4.37409	4.62493	4.47222	4.54854	4.47216	4.17556	4.38407	4.36948	4.37209
AT1G15420	Encodes a novel plant specific protein that is co-expressed with components of pre-rRNA processing complex. Co-localizes with NuGWD1 and SWA1.	protein_coding	LANT-SPECIFIC COMPONENT OF THE PRE- RRNA PROCESSING COMPLEX1 (PCP1)	LANT-SPECIFIC COMPONENT OF THE PRE- RRNA PROCESSING COMPLEX1 (PCP1)	0.212725	0.324786	0.248128	0.581025	3.80346	3.66928	3.67524	3.87675	3.91456	3.97885	3.8581	4.05391	3.98275
AT1G15430	hypothetical protein (DUF1644);(source:Araport11)	protein_coding			-0.0515756	0.895369	-0.0223906	0.982536	2.27941	2.37273	2.23588	2.12297	2.2868	2.34281	2.21301	2.29682	2.34423
AT1G15440	Encodes a nucleolar protein that is a ribosome biogenesis co-factor. Mutants display aberrant RNA processing and female gametophyte development.	protein_coding	PERIODIC TRYPTOPHAN PROTEIN 2 (PWP2)	PERIODIC TRYPTOPHAN PROTEIN 2 (PWP2);PERIODIC TRYPTOPHAN PROTEIN 2 (ATPWP2)	0.164953	0.499732	0.235525	0.657415	4.80151	4.43605	4.56702	4.67268	4.62723	4.95736	4.8695	4.71558	4.88591
AT1G15470	WD40 nucleoplasmic shuttling protein that positively regulates the Abscisic acid (ABA) response by interacting with and maintaining the stability of ABI5 in the nucleus. Nuclear export of XIW1 is XPO1-dependent. Involved in regulating seed germination, primary root growth, and drought stress resistance.	protein_coding	XPO1-INTERACTING WD40 PROTEIN 1 (XIW1)	XPO1-INTERACTING WD40 PROTEIN 1 (XIW1)	-0.0665151	0.757845	-0.000199925	0.999747	3.92282	3.95769	4.00142	3.9289	3.91456	3.8421	3.93455	3.94401	4.00234
AT1G15480	PPR motif containing protein. Found in mitochondria. Mutants flower early and have reduced levels of the ABI5, a regulator of FLC expression.	protein_coding	PRECOCIOUS1 (POCO1)	PRECOCIOUS1 (POCO1)	0.00936684	0.979929	0.293982	0.650804	3.63887	3.3911	3.058	3.4938	3.39006	3.25022	3.70646	3.53278	3.72431
AT1G15490	alpha/beta-Hydrolases superfamily protein;(source:Araport11)	protein_coding			0.0499209	0.90923	0.0785435	0.937441	3.21655	3.49671	3.75794	3.74719	3.71458	3.19081	3.62421	3.46011	3.60982
AT1G15500	TLC ATP/ADP transporter;(source:Araport11)	protein_coding	(ATNTT2)	UCLEOTIDE TRANSPORTER 2 (NTT2); (ATNTT2)	-0.0354595	0.861998	0.000833896	0.999236	7.54634	7.24946	7.42143	7.33725	7.32385	7.44556	7.48206	7.36059	7.37241
AT1G15510	Encodes a pentatricopeptide repeat protein required for chloroplast transcript accD RNA editing and early chloroplast biogenesis.	protein_coding	EARLY CHLOROPLAST BIOGENESIS2 (ECB2)	ARABIDOPSIS EARLY CHLOROPLAST BIOGENESIS2 (ATECB2);VANILLA CREAM 1 (VAC1);EARLY CHLOROPLAST BIOGENESIS2 (ECB2)	-0.0970191	0.736809	-0.0677978	0.929898	3.89389	3.62026	3.44503	3.53925	3.49852	3.61556	3.69185	3.39477	3.63513
AT1G15520	ABC transporter family involved in ABA transport and resistance to lead. Localizes to plasma membrane. Upregulated by lead. Expressed in leaves, flowers, stomata and roots.	protein_coding	ATP-BINDING CASSETTE G40 (ABCG40)	PLEIOTROPIC DRUG RESISTANCE 12 (PDR12);ARABIDOPSIS THALIANA ATP-BINDING CASSETTE G40 (ATABCG40);ATP-BINDING CASSETTE G40 (ABCG40);PLEIOTROPIC DRUG RESISTANCE 12 (ATPDR12)	0.89343	0.817666	-0.802708	0.952883	2.0626	3.83417	2.32538	2.48995	1.95319	6.555	2.12874	1.753	2.2381
AT1G15530	Concanavalin A-like lectin protein kinase family protein;(source:Araport11)	protein_coding	L-TYPE LECTIN RECEPTOR KINASE S.1 (LECRK-S.1)	L-TYPE LECTIN RECEPTOR KINASE S.1 (LECRK-S.1)	-0.0749417	0.75438	-0.0667957	0.917319	3.95118	3.88174	3.81313	3.70128	3.87177	3.8476	3.79114	3.9516	3.71643
AT1G15550	Involved in later steps of the gibberellic acid biosynthetic pathway. Activated by AGAMOUS in a cal-1, ap1-1 background. Deletion of 208 bp from -1016 to -809 (&#916;-808) resulted in loss of GA-negative feedback (this sequence, which contains a 43-bp sequence GNFEI, was shown to be sufficient for GA-negative feedback).	protein_coding	GIBBERELLIN 3-OXIDASE 1 (GA3OX1)	GA REQUIRING 4 (GA4);GIBBERELLIN 3-OXIDASE 1 (GA3OX1);ARABIDOPSIS THALIANA GIBBERELLIN 3 BETA-HYDROXYLASE 1 (ATGA3OX1)	0.224958	0.513716	0.169561	0.84568	2.96167	2.92021	3.25309	3.47833	3.36383	2.95609	3.14492	3.41688	3.06886
AT1G15570	A2-type cyclin. Negatively regulates endocycles and acts as a key regulator of ploidy levels in Arabidopsis endoreduplication. Interacts physically with CDKA;1. Expressed preferentially in trichomes and young developing tissues.	protein_coding	CYCLIN A2;3 (CYCA2;3)	CYCLIN A2;3 (CYCA2;3)	0.309339	0.160731	0.185023	0.71952	3.69863	3.56306	3.52277	3.83484	3.89026	3.97382	3.74942	3.7831	3.80087
AT1G15580	auxin induced protein	protein_coding	INDOLE-3-ACETIC ACID INDUCIBLE 5 (IAA5)	INDOLE-3-ACETIC ACID INDUCIBLE 5 (IAA5);AUXIN-INDUCIBLE 2-27 (AUX2-27); (ATAUX2-27)	-0.283618	0.567347	-0.733047	0.480396	1.24546	1.03218	1.05146	0.775948	0.79204	0.877519	0.282915	0.50724	0.333959
AT1G15660	Encodes a homologue of the human centromeric protein C (CENP-C). CENP-C co-localizes with the 180 bp centromeric regions of chromosomes throughout the cell cycle, but does not completely cover the 180 bp regions.	protein_coding	CENTROMERE PROTEIN C (CENP-C)	CENTROMERE PROTEIN C (CENP-C);CENP-C HOMOLOGUE (CENP-C)	0.235958	0.368062	0.259526	0.657415	4.18406	4.01095	3.82852	4.39633	4.14767	4.18864	4.07064	4.4943	4.26807
AT1G15670	Encodes a member of a family of F-box proteins, called the KISS ME DEADLY (KMD) family, that targets type-B ARR proteins for degradation and is involved in the negative regulation of the cytokinin response. Also named as KFB1, a member of a group of Kelch repeat F-box proteins that negatively regulate phenylpropanoid biosynthesis by targeting the phenypropanoid biosynthesis enzyme phenylalanine a…	protein_coding	KISS ME DEADLY 2 (KMD2)	KELCH REPEAT F-BOX 1 (KFB01);KISS ME DEADLY 2 (KMD2)	0.213592	0.630175	-0.132458	0.918455	1.83804	1.84221	1.87001	1.71124	2.12962	2.32713	1.61262	1.5277	1.99909
AT1G15690	Encodes a H(+)-translocating (pyrophosphate-energized) inorganic pyrophosphatase (H(+)-PPase; EC 3.6.1.1) located in the vacuolar membrane. Expression is found in all tissues examined, including meristems and floral organ primordium. Expression is particularly enhanced in pollen, and is repressed by light. Over expression and loss of function phenotypes suggest AVP1 is involved in regulation of a…	protein_coding	(AVP1)	(ATAVP1); (VHP1);FUGU 5 (FUGU5); (AtVHP1;1); (AVP-3);ARABIDOPSIS THALIANA V-PPASE 3 (ATAVP3); (AVP1)	-0.177428	0.321543	-0.108371	0.801224	10.1472	9.89593	10.0886	9.80157	9.90621	9.89221	10.0761	9.8725	9.85881
AT1G15710	Plastidic arogenate dehydrogenase with minimal prephenate dehydrogenase activity. Contains a single catalytic domain.	protein_coding	TYRA AROGENATE DEHYDROGENASE 2 (TYRA2)	TYRA AROGENATE DEHYDROGENASE 2 (TYRA2)	-0.169524	0.431104	0.00808526	0.991255	4.30436	4.16414	4.42238	4.11549	4.22257	4.02332	4.35655	4.20768	4.31058
AT1G15730	Cobalamin biosynthesis CobW-like protein;(source:Araport11)	protein_coding			-0.142021	0.452894	-0.0942399	0.839038	6.19966	6.0269	6.17021	6.10104	6.05439	5.81213	6.11854	6.00458	5.98193
AT1G15740	Leucine-rich repeat family protein;(source:Araport11)	protein_coding			-0.162403	0.295746	-0.125424	0.723067	6.37081	6.24972	6.30146	6.09217	6.11331	6.22453	6.2021	6.13201	6.20679
AT1G15750	Encodes a protein with several WD40 repeats at the C-terminus and predicted protein-protein interaction domains at the N-terminus. Together with the TOPLESS-RELATED PROTEINS (TPRs), it is thought to be involved in transcriptional repression of root-promoting genes in the top half of the embryo during the transition stage of embryogenesis. It can also interact with IAA12 through the EAR domain of …	protein_coding	TOPLESS (TPL)	WUS-INTERACTING PROTEIN 1 (WSIP1);TOPLESS (TPL)	-0.023244	0.926523	0.000223765	0.999747	6.97079	6.69798	6.7433	6.64826	6.71329	6.97414	6.78985	6.79317	6.82535
AT1G15760	Sterile alpha motif (SAM) domain-containing protein;(source:Araport11)	protein_coding			0.47404	0.580103	0.168961	0.949782	-0.208256	-0.842287	-0.642437	0.22846	-0.234432	-0.330589	-0.0685578	-0.0984808	-1.09488
AT1G15780	mediator of RNA polymerase II transcription subunit 15a-like protein;(source:Araport11)	protein_coding	NON-RECOGNITION-OF-BTH 4 (NRB4)	NON-RECOGNITION-OF-BTH 4 (NRB4); (ATMED15A);MEDIATOR 15_1 (MED15_1)	-0.0739332	0.742571	0.0799618	0.88184	5.97468	5.82542	5.91125	5.80337	5.69455	5.98198	5.78341	6.09478	6.07427
AT1G15790	mediator of RNA polymerase II transcription subunit 15a-like protein;(source:Araport11)	protein_coding			0.976397	0.115589	0.197125	0.913822	1.37671	1.88434	2.28133	2.52049	2.61801	3.29927	1.84165	2.06446	2.25996
AT1G15800	hypothetical protein;(source:Araport11)	protein_coding			0.118585	0.846844	-0.16876	0.917573	0.760035	1.03218	1.29247	1.51291	0.84357	1.07822	0.688171	0.86981	1.03757
AT1G15810	S15/NS1, RNA-binding protein;(source:Araport11)	protein_coding	RIBOSOMAL PROTEIN US15MZ (US15MZ)	RIBOSOMAL PROTEIN US15MZ (US15MZ)	-0.0907202	0.69189	0.149313	0.764437	4.14776	4.01569	3.91756	3.94024	3.98509	3.88557	4.0593	4.22658	4.2518
AT1G15820	Lhcb6 protein (Lhcb6), light harvesting complex of photosystem II.	protein_coding	LIGHT HARVESTING COMPLEX PHOTOSYSTEM II SUBUNIT 6 (LHCB6)	LIGHT HARVESTING COMPLEX PHOTOSYSTEM II SUBUNIT 6 (LHCB6); (CP24)	-0.214196	0.249449	-0.173792	0.660304	12.4899	12.4953	12.5487	12.4427	12.3428	12.1053	12.4456	12.2606	12.3069
AT1G15830	hypothetical protein;(source:Araport11)	protein_coding			0.0338885	0.900802	0.227671	0.63633	4.58785	4.7836	4.79953	4.86341	4.8546	4.57464	5.07205	4.81467	4.96456
AT1G15860	defective in cullin neddylation protein (DUF298);(source:Araport11)	protein_coding			0.140469	0.499941	-0.0480161	0.934743	4.75803	4.61871	4.76795	4.72933	4.84515	4.97004	4.80986	4.55538	4.60342
AT1G15870	Mitochondrial glycoprotein family protein;(source:Araport11)	protein_coding			0.502183	0.52146	0.167247	0.943581	-0.208256	0.546755	0.0249872	0.0723409	0.738601	1.15128	0.282915	0.804222	-0.0404369
AT1G15880	Golgi SNARE 11 protein (GOS11)	protein_coding	GOLGI SNARE 11 (GOS11)	GOLGI SNARE 11 (GOS11); (atgos11)	-0.0191652	0.941365	0.0255704	0.967083	4.25402	4.20211	4.23877	4.23997	4.32583	4.07587	4.26575	4.18209	4.31058
AT1G15885	hypothetical protein;(source:Araport11)	protein_coding			-0.0847505	0.890122	-0.0153049	0.992325	1.10107	1.24113	1.57388	1.41879	1.2395	1.00125	1.58126	0.932546	1.27076
AT1G15890	Disease resistance protein (CC-NBS-LRR class) family;(source:Araport11)	protein_coding			0.0317576	0.960325	0.267196	0.822521	1.95468	2.04152	1.45992	2.062	2.21035	1.41134	2.08469	1.97787	2.25996
AT1G15910	Belongs to a subgroup of SGS3-like proteins that act redundantly in RNA-directed DNA methylation: AT1G15910 (FDM1), AT4G00380 (FDM2), AT3G12550 (FDM3), AT1G13790 (FDM4), AT1G80790 (FDM5).	protein_coding	FACTOR OF DNA METHYLATION 1 (FDM1)	FACTOR OF DNA METHYLATION 1 (FDM1);INVOLVED IN DE NOVO 2 (IDN2) - LIKE 1 (IDNL1);IDN2 PARALOG 1 (IDP1)	0.156563	0.581885	0.213124	0.742993	4.35829	4.31422	4.06126	4.30719	4.2128	4.68025	4.37952	4.39755	4.61194
AT1G15920	Deadenylase.	protein_coding	CCR4-ASSOCIATED FACTOR 1H (CAF1H)	CCR4-ASSOCIATED FACTOR 1H (CAF1H)	0.245658	0.30457	0.0485832	0.948007	3.26254	3.26922	3.37339	3.50911	3.53032	3.58951	3.45284	3.37231	3.2103
AT1G15930	Ribosomal protein L7Ae/L30e/S12e/Gadd45 family protein;(source:Araport11)	protein_coding	RIBOSOMAL PROTEIN ES12Z (ES12Z)	RIBOSOMAL PROTEIN ES12Z (ES12Z)	0.0213942	0.932317	-0.123597	0.794922	7.16262	6.96292	7.04283	7.10576	7.05268	7.07088	7.16192	6.79528	6.83267
AT1G15940	One of 5 PO76/PDS5 cohesion cofactor orthologs of Arabidopsis.	protein_coding	(PDS5E)	(PDS5E); (ATPDS5E)	0.112045	0.59032	0.150902	0.748285	4.83614	4.59987	4.5204	4.67607	4.75719	4.84623	4.76171	4.84352	4.799
AT1G15950	Encodes a cinnamoyl CoA reductase. Involved in lignin biosynthesis. The mRNA is cell-to-cell mobile.	protein_coding	CINNAMOYL COA REDUCTASE 1 (CCR1)	CINNAMOYL COA REDUCTASE 1 (CCR1); (ATCCR1);IRREGULAR XYLEM 4 (IRX4)	-0.23841	0.210786	-0.00384067	0.994838	5.1493	5.03335	5.20821	4.79948	4.92805	4.93426	4.99976	5.23127	5.14572
AT1G15960	Member of Nramp2 family. NRAMP6 cooperates with NRAMP1 in Mn utilization.	protein_coding	NRAMP METAL ION TRANSPORTER 6 (NRAMP6)	(ATNRAMP6);NRAMP METAL ION TRANSPORTER 6 (NRAMP6)	0.328725	0.342404	0.343132	0.657415	3.21655	2.92021	3.04489	3.70793	3.40729	3.03543	3.3818	3.30277	3.47614
AT1G15970	DNA glycosylase superfamily protein;(source:Araport11)	protein_coding			0.0678238	0.809053	0.132755	0.829825	3.69863	3.64498	3.44503	3.8409	3.62907	3.54275	3.7281	3.64942	3.8157
AT1G15980	encodes a novel subunit of the chloroplast NAD(P)H dehydrogenase complex, involved in cyclic electron flow around photosystem I to produce ATP.	protein_coding	PHOTOSYNTHETIC NDH SUBCOMPLEX B 1 (PnsB1)	NDH-DEPENDENT CYCLIC ELECTRON FLOW 1 (NDF1);PHOTOSYNTHETIC NDH SUBCOMPLEX B 1 (PnsB1);NAD(P)H DEHYDROGENASE SUBUNIT 48 (NDH48)	-0.172168	0.403908	0.0333845	0.957563	8.15864	8.32034	8.39567	8.28193	8.17794	7.8984	8.28337	8.40396	8.28766
AT1G16000	Member of the Arabidopsis 7-kDa OEP family. Tail-anchored (TA) membrane protein which possesses a single C-terminal transmembrane domain targeting post-translationally to plastids.	protein_coding	OUTER ENVELOPE PROTEIN 9.1 (OEP9.1)	OUTER ENVELOPE PROTEIN 9.1 (OEP9.1)	0.109319	0.733475	-0.170564	0.826414	2.91923	3.09183	3.18299	3.09788	3.28214	3.15573	3.1872	2.76166	2.70452
AT1G16010	Transmembrane magnesium transporter. One of nine family members.	protein_coding	MAGNESIUM TRANSPORTER 2 (MGT2)	(MRS2-1); (AtMGT2); (AtMRS2-1);MAGNESIUM TRANSPORTER 2 (MGT2)	0.0526277	0.790407	-0.0530518	0.916869	5.08676	4.89081	4.96533	5.05289	4.95466	5.07705	4.88243	4.9648	4.92748
AT1G16020	vacuolar fusion protein (DUF1712);(source:Araport11)	protein_coding	CALCIUM CAFFEINE ZINC SENSITIVITY 1A (CCZ1A)	CALCIUM CAFFEINE ZINC SENSITIVITY 1A (CCZ1A)	0.00178796	0.994072	0.0512654	0.922729	4.58333	4.72974	4.51089	4.61371	4.6884	4.55458	4.68633	4.62826	4.68243
AT1G16030	heat shock protein 70B;(source:Araport11)	protein_coding	HEAT SHOCK PROTEIN 70B (Hsp70b)	HEAT SHOCK PROTEIN 70B (Hsp70b);HEAT SHOCK PROTEIN 70-5 (HSP70-5)	-0.25423	0.43211	-0.156066	0.8493	2.5991	2.69021	2.70473	2.37769	2.21035	2.62521	2.57331	2.57763	2.38458
AT1G16040	phosphatidylinositol-glycan biosynthesis class F-like protein;(source:Araport11)	protein_coding			0.155271	0.594466	0.0964215	0.90396	2.66906	2.9303	2.9912	3.02521	2.99367	3.0546	2.91266	2.8778	3.10554
AT1G16060	Encodes ADAP, an AP2-domain protein that interacts with ARIA. ADAP is a positive regulator of the ABA response and is also involved in regulating seedling growth.	protein_coding	ARIA-INTERACTING DOUBLE AP2 DOMAIN PROTEIN (ADAP)	ARIA-INTERACTING DOUBLE AP2 DOMAIN PROTEIN (ADAP);WRINKLED 3 (WRI3)	0.940855	0.198936	0.65454	0.703228	0.0230691	-0.590748	-0.642437	0.22846	0.62539	0.694073	0.431013	0.422351	-0.151468
AT1G16070	Member of TLP family	protein_coding	TUBBY LIKE PROTEIN 8 (TLP8)	TUBBY LIKE PROTEIN 8 (AtTLP8);TUBBY LIKE PROTEIN 8 (TLP8)	0.419732	0.431026	0.751596	0.427062	0.996102	0.95522	0.942525	1.24684	1.83086	1.11521	1.58126	1.91712	1.68041
AT1G16080	Oxidoreductase (ECM1) located in chloroplast thylakoid.	protein_coding			-0.118816	0.585272	-0.0985224	0.851327	7.17545	7.262	7.37109	7.2843	7.21922	6.95002	7.33702	7.07536	7.0976
[truncated: 17,708 more rows]
